# Supplementary material for: The Transcriptional Stress Response of Candida albicans to Weak Organic Acids
Source: G3 (Bethesda). 2015 Jan 29;5(4):497–505. doi: 10.1534/g3.114.015941 (PMC4390566; doi:10.1534/g3.114.015941)
Supplement: Supporting Information [file supp_g3.114.015941_FileS1.xlsx]

## Sheet: File S1
	T1										T2										T3										T4
	HCl-vs-Control		Lactic-vs-Control		Acetic-vs-Control		Propionic-vs-Control		Butyric-vs-Control		HCl-vs-Control		Lactic-vs-Control		Acetic-vs-Control		Propionic-vs-Control		Butyric-vs-Control		HCl-vs-Control		Lactic-vs-Control		Acetic-vs-Control		Propionic-vs-Control		Butyric-vs-Control		HCl-vs-Control		Lactic-vs-Control		Acetic-vs-Control		Propionic-vs-Control		Butyric-vs-Control
Transcript ID	fold-change	p-value	fold-change	p-value	fold-change	p-value	fold-change	p-value	fold-change	p-value	fold-change	p-value	fold-change	p-value	fold-change	p-value	fold-change	p-value	fold-change	p-value	fold-change	p-value	fold-change	p-value	fold-change	p-value	fold-change	p-value	fold-change	p-value	fold-change	p-value	fold-change	p-value	fold-change	p-value	fold-change	p-value	fold-change	p-value
CaalfMp01	1.62899	0.0223409	1.27773	0.098946	2.07274	0.00776518	2.65331	0.00282254	1.51865	0.0317219	2.11171	0.00897833	1.16294	0.296192	1.90308	0.0149622	3.53065	0.00211547	2.26326	0.00787612	1.15293	0.14972	0.547048	0.0131408	0.935317	0.387329	0.771871	0.0608453	0.817343	0.109567	1.43949	0.0414398	0.910931	0.383939	2.87574	0.00444074	1.60358	0.024798	1.41956	0.0445929
CaalfMp02	1.04919	0.691466	1.02101	0.824976	2.22714	0.0140055	2.9357	0.00573188	1.2701	0.180438	1.26902	0.19274	1.2128	0.32537	1.66832	0.051115	2.0564	0.0207507	1.76282	0.0405472	0.901739	0.332561	0.421117	0.0120505	0.52477	0.020622	0.375193	0.00966583	0.302751	0.00872233	0.86944	0.329789	0.932117	0.590048	2.70319	0.0100965	1.05614	0.629737	0.852752	0.287742
CaalfMp03	1.46282	0.0807786	1.01599	0.852889	2.38221	0.012171	2.28098	0.0137853	1.29614	0.164206	1.2001	0.262237	0.530984	0.0645895	2.04147	0.0213223	1.43768	0.0844981	1.78679	0.0345475	0.759471	0.0924222	0.39376	0.0110034	0.838353	0.180814	0.493609	0.0181918	0.503209	0.0241316	1.42638	0.0821882	0.926912	0.572562	3.05905	0.00805538	1.27925	0.153874	1.04273	0.699486
CaalfMp04	2.04808	0.0139415	1.99266	0.015235	3.73211	0.00180223	4.38343	0.00123963	1.6203	0.0352119	2.18255	0.0146654	1.41286	0.121679	2.16894	0.0168544	3.9855	0.00310741	1.97521	0.0226528	1.11519	0.269405	0.530625	0.0172809	1.03772	0.623316	0.710361	0.0511886	0.549422	0.0240968	1.56308	0.0431625	1.02089	0.833896	3.59211	0.00464453	2.23042	0.0126878	1.35468	0.0890636
CaalfMp05	0.947461	0.428841	1.50999	0.0117081	2.30737	0.0011186	2.3516	0.00105184	0.895272	0.190499	2.69705	0.00177352	0.940662	0.518956	4.04318	0.000832868	5.61417	0.000415411	2.69716	0.00200602	1.64889	0.00661634	0.516998	0.00506332	0.949982	0.361063	1.27161	0.0328276	0.72596	0.0276691	1.25432	0.0546213	0.867792	0.152301	6.19254	0.000343225	2.28055	0.00342229	1.76301	0.0081551
CaalfMp06	1.82592	0.0217849	1.64852	0.0332787	2.4915	0.0070605	2.45889	0.00733442	1.18932	0.246204	1.82271	0.0241641	1.32862	0.15817	1.74063	0.0326783	3.56306	0.00346822	1.66769	0.0392396	0.884902	0.224989	0.362931	0.00606577	0.64412	0.0289055	0.656572	0.0312236	0.505011	0.0162568	1.74139	0.0265824	0.961694	0.712792	3.88987	0.00377901	2.28461	0.0111224	1.35412	0.0848544
CaalfMp07	3.88727	0.00616626	4.29527	0.00484313	4.89761	0.0033355	6.90693	0.00164713	1.98916	0.0370025	2.37839	0.0199491	0.24561	0.0293768	3.79372	0.00716834	4.08391	0.0055582	2.02722	0.0359069	0.655966	0.0393596	0.418593	0.0107364	0.757047	0.0804175	0.660211	0.040661	0.510238	0.0217859	1.27528	0.146336	1.35511	0.110235	3.94802	0.00457064	1.53118	0.0535881	0.81507	0.205909
CaalfMp08.1	2.30843	0.0326718	1.69647	0.0906263	2.47042	0.0272398	2.52025	0.0259328	2.0895	0.0438401	0.846563	0.419742	0.367454	0.0552874	3.45987	0.0106578	1.17771	0.409213	1.02996	0.86082	0.969965	0.773498	0.497266	0.0369593	0.656021	0.0851886	0.493734	0.0363583	0.421017	0.0323027	2.42217	0.0300043	1.6427	0.101328	2.25531	0.0385183	1.69263	0.0828188	1.51485	0.125967
CaalfMp08.2	1.17869	0.3972	0.851995	0.429893	1.5526	0.0965371	1.86324	0.0458259	1.08522	0.626084	1.75057	0.0771791	1.58697	0.152469	4.23595	0.00887299	2.33212	0.0307471	2.00484	0.0546316	0.756992	0.150029	0.403199	0.0222172	0.970614	0.770414	0.574206	0.0500984	0.440838	0.0325835	1.57415	0.0940518	0.645587	0.141415	1.77639	0.0668285	1.32543	0.204542	2.00945	0.0414509
CaalfMp08.3	2.35412	0.0298233	1.34802	0.237967	3.34917	0.0128686	4.25175	0.007296	3.0184	0.0160186	3.35945	0.0166998	1.96405	0.089558	8.41736	0.00371132	2.96926	0.0216407	2.26485	0.0480076	0.347902	0.0147052	0.353843	0.015165	0.438804	0.0222966	0.368031	0.0161301	0.571645	0.0519333	1.77674	0.0652799	0.865109	0.489505	1.54423	0.12051	1.78571	0.0642398	2.26015	0.0330008
CaalfMp08.4	0	0.0728023	5.27672	0.0349898	6.17574	0.0277624	9.65973	0.015502	11.5206	0.0125984	1.05749	0.808079	0	0.0327777	2.07915	0.101228	1.09944	0.717744	1.10061	0.760545	0.720846	0.253462	0	0.0160712	0.496567	0.0914286	0.317246	0.0478647	1.29217	0.356078	6.80543	0.0316032	2.36101	0.214723	2.37502	0.181938	4.24775	0.0598038	4.81739	0.0493483
CaalfMp08	1.55349	0.0313414	1.48142	0.0404679	3.15265	0.00181305	3.54749	0.00132282	1.64683	0.0237261	1.94424	0.0149302	1.42358	0.0847673	5.15479	0.00149513	4.05624	0.00198509	4.27215	0.00202735	0.811228	0.0822671	0.393795	0.00507566	0.657298	0.0241754	0.503944	0.00946902	0.579735	0.0188267	2.05096	0.0118892	1.07452	0.49214	5.42128	0.00153693	1.97847	0.0134162	1.40207	0.0562326
CaalfMp09	1.01856	0.854042	0.989399	0.891962	2.5069	0.0151355	1.89797	0.0358287	1.26791	0.238596	1.84533	0.0476859	1.85223	0.0648208	2.57381	0.019493	1.19697	0.36041	0.722591	0.21678	0.49523	0.0221752	0.345167	0.0106962	0.499349	0.0226469	0.39081	0.0131834	0.406489	0.0181335	1.43595	0.10232	0.99825	0.967365	0.872487	0.429135	0.903872	0.498461	0.536328	0.0510569
CaalfMp10	0.688713	0.123317	0.867913	0.414417	1.60175	0.06222	0.830585	0.319831	0.947814	0.701034	1.46976	0.116737	0.507541	0.0891528	1.69618	0.0696417	1.5332	0.095044	0.498204	0.0642671	0.451448	0.0196344	0.466138	0.021029	0.467338	0.021138	0.227602	0.00677473	0.343716	0.014932	2.44322	0.0303373	1.18569	0.410449	1.39973	0.190172	2.22186	0.0376685	2.3617	0.0327307
CaalfMp11.1	1.9227	0.0526116	0.788482	0.330577	2.76961	0.0186545	2.31057	0.0297538	1.71802	0.079942	1.27765	0.316205	0.94195	0.802289	3.02877	0.0200308	3.00844	0.0182642	1.99834	0.0612063	0.971929	0.791918	0.320476	0.018672	0.611958	0.0731053	0.984162	0.855557	0.866846	0.403933	0.789024	0.261353	0.46823	0.0566854	0.591305	0.102352	1.14622	0.431709	1.45711	0.119607
CaalfMp11	1.18951	0.241434	1.66197	0.0311787	1.81058	0.0218489	2.27688	0.00959746	1.07798	0.533512	1.96802	0.0232482	2.9003	0.0103667	3.35339	0.0057987	4.41589	0.00288536	3.19292	0.00663017	0.752448	0.07051	0.561802	0.0205525	0.756986	0.0731192	0.710324	0.0512483	0.642168	0.0402591	1.5569	0.0487741	1.67347	0.0395393	4.97902	0.00300028	2.79886	0.00799169	1.96243	0.0212134
CaalfMp12	2.03382	0.0848936	9.32012	0.00362558	5.46872	0.0103141	8.63468	0.004484	5.97617	0.00860462	1.5052	0.261	5.95883	0.0157053	1.731	0.183434	7.56539	0.00819188	4.90291	0.0180948	0.615025	0.0905027	1.01292	0.908869	1.81124	0.0460353	0.526377	0.055425	1.53337	0.0986119	3.36834	0.0193877	1.94286	0.0733352	4.24501	0.0141778	3.6836	0.0162539	3.75975	0.0154015
CaalfMp13	2.68626	0.0201353	3.20245	0.0134206	5.84097	0.00330716	5.95283	0.00319907	3.29955	0.012632	1.82207	0.0579097	1.49657	0.171643	1.85325	0.0616278	3.58998	0.00936279	3.32209	0.0127199	0.697231	0.0857817	0.656505	0.0660768	0.930927	0.535162	0.7819	0.154021	0.675062	0.0880727	1.14295	0.391381	1.00695	0.941747	1.67537	0.0581176	2.15396	0.023948	1.25563	0.213101
CaalfMp14	2.23002	0.0190842	1.74147	0.0449816	2.89458	0.00923079	3.56495	0.00515681	1.97273	0.0282994	1.86626	0.0319987	0.882071	0.527066	2.07236	0.0248639	1.9289	0.0283551	1.55506	0.0772417	0.882173	0.278299	0.398628	0.0114028	0.459367	0.015597	0.506072	0.019696	0.428226	0.0167139	1.79857	0.0342182	0.901177	0.485957	1.9499	0.0286995	1.25092	0.190328	1.05906	0.634006
CaalfMp15	2.04808	0.0139415	1.99266	0.015235	3.73211	0.00180223	4.38343	0.00123963	1.6203	0.0352119	2.18255	0.0146654	1.39283	0.131702	2.16894	0.0168544	3.9855	0.00310741	1.97521	0.0226528	1.11519	0.269405	0.530625	0.0172809	1.03772	0.623316	0.710361	0.0511886	0.549422	0.0240968	1.56308	0.0431625	1.02089	0.833896	3.59211	0.00464453	2.23042	0.0126878	1.35468	0.0890636
CaalfMr16	1.50482	0.00702267	1.26602	0.0280915	2.54623	0.000454171	2.59694	0.000434791	1.78786	0.00210068	1.41244	0.0103806	1.61865	0.00613798	4.96838	0.000191318	2.80493	0.000618109	2.9152	0.000657736	0.642052	0.00476357	0.468169	0.00165002	0.62562	0.00416847	0.585073	0.00312428	0.690838	0.0091835	1.35321	0.0184727	1.16525	0.0748717	2.62536	0.00124828	1.98633	0.00281392	1.81794	0.00392971
CaalfMr17	1.55672	0.00349296	1.49998	0.00508093	2.69626	0.000280837	2.87548	0.000250915	1.47948	0.00556195	1.82352	0.00203327	1.5476	0.00644633	3.6495	0.000298605	3.34336	0.000340434	3.46538	0.000334388	0.755344	0.00920208	0.479592	0.0012427	0.658218	0.00380561	0.519695	0.00158859	0.569413	0.00263634	1.46214	0.00829389	1.29636	0.0211432	4.39856	0.000193178	2.15017	0.00154806	1.42908	0.00970056
CaalfMt18	2.27348	0.0275803	0	0.00394986	1.502	0.125628	0	0.00394986	0.431097	0.0447704	Inf	0.00458096	Inf	0.0100162	Inf	0.00320295	Inf	0.0115523	Inf	0.00372946	0.567221	0.0490158	0	0.0030773	0.175757	0.00813188	0.655417	0.0804175	0.962149	0.757418	1.64445	0.119325	0.974322	0.869674	0.895524	0.62042	0.78044	0.340885	1.64411	0.116322
CaalfMt19	NA	0.933703	NA	0.933703	NA	0.933703	NA	0.933703	NA	0.933703	NA	0.939944	NA	0.953141	NA	0.982995	NA	0.939944	NA	0.982995	NA	0.935504	NA	0.935504	NA	0.935504	NA	0.935504	NA	0.979122	NA	0.937567	NA	0.979657	NA	0.979657	NA	0.937567	NA	0.937567
CaalfMt20	1.06256	0.719604	0.843426	0.419375	1.74413	0.067463	1.9136	0.04737	0.927427	0.663441	1.62977	0.0905922	0	0.0103433	1.94668	0.0529838	0.471568	0.0581765	0.535195	0.0935923	4.22898	0.00996915	0	0.00964691	1.89906	0.0591851	1.33563	0.221186	1.78522	0.0838934	2.65649	0.024855	0.735868	0.266512	1.75668	0.0808827	2.00842	0.0490753	2.45441	0.0298444
CaalfMt21	1.30959	0.17612	2.51458	0.0125743	1.87912	0.0311323	2.19878	0.0184951	1.29117	0.191965	1.62014	0.0598199	2.04207	0.0335179	0.889813	0.512046	0.840693	0.34011	1.20442	0.324119	1.59869	0.0440353	1.07818	0.514705	0.234878	0.00901588	0.895354	0.407416	0.157754	0.00811398	0.86926	0.303538	0.884828	0.380709	0.96574	0.759541	0.0743094	0.00377569	0.270904	0.00957073
CaalfMt22	1.08649	0.591897	2.23757	0.0206047	1.62571	0.0656217	1.75929	0.0468613	0.813477	0.307017	1.36431	0.157121	0.893618	0.593331	1.7592	0.0551849	1.1602	0.403039	0.28691	0.0222864	1.08336	0.480785	0.396054	0.0169223	0.0997554	0.00404078	0.18674	0.00631392	0	0.00292645	2.31202	0.0230436	1.71926	0.0607304	0.803627	0.299121	0.289227	0.0208855	0.737672	0.18051
CaalfMt23	2.12513	0.0509104	1.68685	0.111408	4.48378	0.00922174	3.98389	0.0117159	2.28737	0.0409884	1.4152	0.135052	0.559091	0.108008	1.29571	0.240541	0.625962	0.0995042	0	0.0049231	0.773237	0.169255	0.310402	0.0152047	0.487148	0.0329645	0.525022	0.0395762	0	0.00408741	2.78512	0.0226024	0.641727	0.160406	0.782139	0.326095	0.672327	0.167081	2.30184	0.0351584
CaalfMt24	0	0.00892847	1.93683	0.0739716	0.796509	0.408271	2.19703	0.0491901	0	0.00892847	0.931466	0.69854	0	0.0115786	3.76525	0.0108769	0.934746	0.716445	1.22816	0.380896	1.66353	0.0819973	0	0.007844	0	0.007844	1.54862	0.108295	0	0.0101982	1.11142	0.547152	0	0.0113912	0	0.0113912	1.17777	0.420283	0.627319	0.138306
CaalfMt25	2.852	0.0246444	1.83191	0.0855929	1.94511	0.0708976	2.15441	0.0505879	2.90138	0.0237246	0	0.00605972	0.956313	0.83333	0	0.00778521	0.467373	0.061971	0.614079	0.147859	0.852591	0.491078	0	0.0146046	0	0.0146046	6.02828	0.0073906	0	0.0184967	2.09334	0.0641404	1.48246	0.212895	2.55651	0.0447805	1.35681	0.273521	1.26378	0.366312
CaalfMt26	Inf	0.00907321	Inf	0.00852536	Inf	0.00430664	NA	0.933703	NA	0.933703	3.37365	0.0179138	0	0.0182618	1.18284	0.522026	0	0.00990729	1.2151	0.467792	1.74174	0.100184	0	0.0140875	4.34515	0.0124321	0	0.0140875	0	0.0178654	Inf	0.00838239	Inf	0.014291	NA	0.979657	Inf	0.0152573	NA	0.937567
CaalfMt27	0.868608	0.557722	0.767887	0.347129	1.87292	0.0784199	1.97044	0.0662649	1.14369	0.557131	Inf	0.00662202	NA	0.953141	NA	0.982995	NA	0.939944	Inf	0.0107617	3.37568	0.0203329	0	0.0150534	0	0.0150534	0.991268	0.911086	0	0.0190711	1.11142	0.547152	0	0.0113912	0.585561	0.127455	0.51031	0.0791176	0	0.0091871
CaalfMt28	Inf	0.00909203	Inf	0.00308146	Inf	0.0082614	Inf	0.00361144	NA	0.933703	4.08949	0.017991	2.44635	0.07421	0	0.0198211	8.83606	0.0052045	0	0.0198211	2.22998	0.0327076	0	0.00813122	0	0.00813122	1.04559	0.71076	0	0.0105544	0.849874	0.482151	0	0.0153171	2.08303	0.0635082	0.78044	0.340885	1.01157	0.899606
CaalfMt29	Inf	0.00457616	Inf	0.00852536	NA	0.933703	Inf	0.00361144	NA	0.933703	0.557958	0.104647	0	0.0130841	1.79354	0.0838146	0.701795	0.217394	0.709905	0.252854	0	0.0146046	0	0.0146046	0.768934	0.326662	0	0.0146046	0	0.0184967	1.65821	0.112842	0	0.0153171	0.895524	0.62042	0	0.0124815	0	0.0124815
CaalfMt30	NA	0.933703	Inf	0.00253002	Inf	0.0026556	NA	0.933703	Inf	0.0068147	Inf	0.00637705	NA	0.953141	NA	0.982995	NA	0.939944	NA	0.982995	Inf	0.00837898	NA	0.935504	NA	0.935504	NA	0.935504	NA	0.979122	Inf	0.00838239	NA	0.979657	NA	0.979657	NA	0.937567	Inf	0.0122417
CaalfMt31	NA	0.933703	Inf	0.00521507	Inf	0.00479203	Inf	0.00361144	Inf	0.0032791	0	0.0157576	2.86343	0.050398	2.31368	0.0697819	0	0.0157576	0	0.0198211	0.29947	0.022558	0	0.00563507	0	0.00563507	0	0.00563507	0	0.00731262	Inf	0.00845625	NA	0.979657	NA	0.979657	NA	0.937567	Inf	0.0146491
CaalfMt32	1.73501	0.100459	0	0.00776143	1.88091	0.0755657	4.02689	0.0114339	0	0.00776143	NA	0.939944	Inf	0.00852493	NA	0.982995	NA	0.939944	NA	0.982995	0.819321	0.281066	0.515518	0.0519319	0	0.00516664	0.642028	0.102228	0	0.0067369	1.04667	0.79895	0	0.0194727	2.35931	0.0526269	0	0.0158503	0	0.0158503
CaalfMt33	1.73281	0.0999691	2.45474	0.0339096	1.67041	0.115519	0	0.00776143	1.02087	0.870267	Inf	0.00606636	NA	0.953141	NA	0.982995	NA	0.939944	NA	0.982995	Inf	0.00621901	NA	0.935504	Inf	0.00550171	Inf	0.00747848	NA	0.979122	0	0.00648109	0	0.00806093	0	0.00806093	0	0.00648109	0	0.00648109
CaalfMt34	NA	0.933703	NA	0.933703	NA	0.933703	Inf	0.0198654	NA	0.933703	NA	0.939944	NA	0.953141	Inf	0.00379606	NA	0.939944	NA	0.982995	NA	0.935504	NA	0.935504	Inf	0.114279	NA	0.935504	NA	0.979122	NA	0.937567	NA	0.979657	NA	0.979657	NA	0.937567	Inf	0.0183727
CaalfMt35	0.899754	0.400109	0.750286	0.106983	1.74061	0.0214913	2.81403	0.00332357	1.34133	0.0868807	2.16817	0.011824	0.333575	0.0200068	2.62142	0.00739057	1.85369	0.0206039	2.14563	0.0141702	0.621348	0.0235036	0.332667	0.00475495	0.61306	0.0222991	0.378495	0.00608738	0.495672	0.0145089	1.53166	0.0417028	0.70273	0.0832953	1.27861	0.126086	0.867419	0.269515	1.1203	0.3327
CaalfMt36	NA	0.933703	NA	0.933703	Inf	0.0108133	NA	0.933703	Inf	0.00690329	Inf	0.0126528	NA	0.953141	NA	0.982995	NA	0.939944	NA	0.982995	NA	0.935504	NA	0.935504	Inf	0.00751544	NA	0.935504	NA	0.979122	NA	0.937567	Inf	0.011521	NA	0.979657	NA	0.937567	NA	0.937567
CaalfMt37	Inf	0.00645984	Inf	0.0104054	NA	0.933703	Inf	0.00252967	NA	0.933703	Inf	0.0111322	Inf	0.0101694	NA	0.982995	NA	0.939944	NA	0.982995	Inf	0.00897972	NA	0.935504	NA	0.935504	Inf	0.00773885	NA	0.979122	0	0.0161295	0	0.0198626	0	0.0198626	0	0.0161295	0	0.0161295
CaalfMt38	0.947806	0.788095	1.19679	0.481723	3.57661	0.0170485	5.28991	0.00787327	0	0.0103069	Inf	0.00757076	NA	0.953141	Inf	0.0111977	NA	0.939944	NA	0.982995	NA	0.935504	NA	0.935504	NA	0.935504	Inf	0.00645755	NA	0.979122	Inf	0.0177444	NA	0.979657	NA	0.979657	Inf	0.0082013	Inf	0.00806177
CaalfMt39	0.449745	0.0517319	0	0.00454264	0.466231	0.0562042	1.46365	0.151456	0	0.00454264	1.07387	0.752354	0	0.0245323	3.12587	0.0298171	2.27647	0.0571106	6.78593	0.00736871	1.03496	0.794489	0.392223	0.028393	0	0.0046329	0.244238	0.015504	0.336934	0.0284242	0.287978	0.0233371	0	0.00778496	0.324566	0.0327551	0	0.00625591	0	0.00625591
CaalfMt40	0	0.00813901	0	0.00813901	0	0.00813901	0	0.00813901	0	0.00813901	Inf	0.00626496	NA	0.953141	Inf	0.00879247	Inf	0.012205	Inf	0.00583197	0.225054	0.0138184	0	0.00451578	0.252083	0.0158068	0.482761	0.0427283	0	0.00587104	Inf	0.0147411	NA	0.979657	Inf	0.0157661	NA	0.937567	Inf	0.0061395
CaalfMt42	2.852	0.0246444	1.83191	0.0855929	1.94511	0.0708976	2.15441	0.0505879	2.90138	0.0237246	0	0.00605972	0.956313	0.83333	0	0.00778521	0.467373	0.061971	0.614079	0.147859	0.852591	0.491078	0	0.0146046	0	0.0146046	6.02828	0.0073906	0	0.0184967	2.09334	0.0641404	1.48246	0.212895	2.55651	0.0447805	1.35681	0.273521	1.26378	0.366312
CaalfMt43	0	0.00892847	1.93683	0.0739716	0.796509	0.408271	2.19703	0.0491901	0	0.00892847	0.931466	0.69854	0	0.0115786	3.76525	0.0108769	0.934746	0.716445	1.22816	0.380896	1.66353	0.0819973	0	0.007844	0	0.007844	1.54862	0.108295	0	0.0101982	1.11142	0.547152	0	0.0113912	0	0.0113912	1.17777	0.420283	0.627319	0.138306
CaalfMt44	2.12513	0.0509104	1.68685	0.111408	4.48378	0.00922174	3.98389	0.0117159	2.28737	0.0409884	1.4152	0.135052	0.559091	0.108008	1.29571	0.240541	0.625962	0.0995042	0	0.0049231	0.773237	0.169255	0.310402	0.0152047	0.487148	0.0329645	0.525022	0.0395762	0	0.00408741	2.78512	0.0226024	0.641727	0.160406	0.782139	0.326095	0.672327	0.167081	2.30184	0.0351584
CaalfMt45	1.08649	0.591897	2.23757	0.0206047	1.62571	0.0656217	1.75929	0.0468613	0.813477	0.307017	1.36431	0.157121	0.893618	0.593331	1.7592	0.0551849	1.1602	0.403039	0.28691	0.0222864	1.08336	0.480785	0.396054	0.0169223	0.0997554	0.00404078	0.18674	0.00631392	0	0.00292645	2.31202	0.0230436	1.71926	0.0607304	0.803627	0.299121	0.289227	0.0208855	0.737672	0.18051
CaalfMt46	1.30959	0.17612	2.51458	0.0125743	1.87912	0.0311323	2.19878	0.0184951	1.29117	0.191965	1.62014	0.0598199	2.04207	0.0335179	0.889813	0.512046	0.840693	0.34011	1.20442	0.324119	1.59869	0.0440353	1.07818	0.514705	0.234878	0.00901588	0.895354	0.407416	0.157754	0.00811398	0.86926	0.303538	0.884828	0.380709	0.96574	0.759541	0.0743094	0.00377569	0.270904	0.00957073
CaalfMt47	1.06256	0.719604	0.843426	0.419375	1.74413	0.067463	1.9136	0.04737	0.927427	0.663441	1.62977	0.0905922	0	0.0103433	1.94668	0.0529838	0.471568	0.0581765	0.535195	0.0935923	4.22898	0.00996915	0	0.00964691	1.89906	0.0591851	1.33563	0.221186	1.78522	0.0838934	2.65649	0.024855	0.735868	0.266512	1.75668	0.0808827	2.00842	0.0490753	2.45441	0.0298444
CD39	0.614839	0.0748264	1.18409	0.328499	0	0.00173557	0.404679	0.023653	1.20026	0.300816	1.40041	0.0894974	0	0.0034395	0.154394	0.00665222	0.245117	0.00837197	0	0.00238307	0.64162	0.0581631	0.553158	0.0359072	0.293953	0.0107609	0.103882	0.00421144	0	0.00299126	0.734561	0.111045	0.497988	0.0352008	0.265142	0.0126586	0.227916	0.00843625	0.311807	0.0122407
ITS1	1.05259	0.245281	0.333328	0.000257488	1.19523	0.0234092	0.664234	0.00308043	0.83327	0.0250856	1.22171	0.0143427	0.338883	0.000867628	3.17832	0.000164496	0.478084	0.000907566	0.241035	0.000357457	1.00555	0.803945	0.233072	0.000580775	0.596752	0.00278198	0.399478	0.00101829	0.392244	0.00119798	1.56615	0.00395002	0.194137	0.00041569	0.488833	0.00254254	0.439784	0.00149116	0.603562	0.00407953
ITS2	1.10794	0.0451398	0.442761	0.000254233	1.33232	0.00306267	0.683334	0.00168577	0.838087	0.015138	1.26	0.00511671	0.339145	0.000476496	3.03047	8.35659e-05	0.814019	0.00812307	0.288372	0.00022431	1.07779	0.0729246	0.254835	0.000424837	0.602765	0.00165637	0.402408	0.000654047	0.290554	0.000564527	1.30439	0.00682335	0.222224	0.000191876	0.466438	0.00100307	0.395635	0.000467008	0.480291	0.000854357
LSU-C2809	0.488364	0.0159502	0.650181	0.0435948	0.958295	0.662411	0.374672	0.00803495	0.963442	0.694092	0.634957	0.0261128	0.315879	0.00757935	0.525724	0.0169973	0.295035	0.00368698	0.233018	0.00320326	0.848631	0.179335	0.248146	0.00446043	0.781177	0.0969284	0.356277	0.00765436	0.400225	0.0125958	1.20867	0.166869	0.893694	0.368295	0.887994	0.349296	0.501824	0.0219444	0.406609	0.0136069
LSU-G1431	0.356983	0.0167747	0	0.00151563	0.916184	0.550562	0	0.00151563	0.339403	0.0154034	2.47203	0.0227648	0	0.0101672	1.16844	0.465847	0	0.00546998	0	0.00694834	0.945316	0.618655	0.150383	0.00729653	0.747495	0.142839	0.294242	0.0141445	0	0.00412955	1.30336	0.176249	0	0.00554878	0.404467	0.0354976	0.408848	0.029714	0.402298	0.028769
orf19.1002	1.0444	0.52309	0.530811	0.0067302	1.05095	0.477881	1.0806	0.319433	0.930178	0.352991	0.927916	0.350837	0.713391	0.0542684	0.960505	0.59044	1.33939	0.0348019	1.33096	0.0410519	0.930489	0.341246	0.697501	0.0306465	0.840171	0.107554	1.33272	0.0391802	1.45767	0.0260287	0.827422	0.0951085	0.634778	0.0254228	0.69981	0.0384649	1.17625	0.113316	1.29977	0.0477149
orf19.1005	0.988816	0.892511	0.510976	0.05592	0.943095	0.710206	2.17004	0.0266282	1.55576	0.0922689	0.747591	0.253551	0.472535	0.0959306	4.23493	0.00792202	4.85531	0.00545141	4.67299	0.00662719	1.09907	0.57464	0.891144	0.525145	1.72362	0.0713617	4.66269	0.00727095	4.47689	0.00900353	0.437559	0.0458799	0.360392	0.0397343	1.99114	0.0465402	3.13424	0.0144015	2.64028	0.0211058
orf19.1007	0.825143	0.0554237	0.428013	0.00146629	0.765772	0.0283209	0.585125	0.00556127	0.646217	0.00983181	0.882097	0.100339	0.381542	0.00257947	0.521403	0.0042106	0.477042	0.00260056	0.485153	0.00322031	0.79815	0.0395341	0.393834	0.0023645	0.569135	0.00665656	0.437029	0.00295318	0.477716	0.00488208	0.979486	0.661694	0.431277	0.00470161	0.506639	0.00709578	0.499527	0.00547966	0.592518	0.00950552
orf19.1008	Inf	0.00782955	Inf	0.0118191	NA	0.933703	Inf	0.00701591	Inf	0.0128594	1.32174	0.339911	0	0.0237436	4.64816	0.0137616	0	0.0130099	0	0.0164097	0.641896	0.210144	0	0.0221985	0	0.0221985	1.42106	0.236767	0.968776	0.946825	Inf	0.00978636	Inf	0.0270864	Inf	0.0198802	Inf	0.0143474	Inf	0.0268112
orf19.1009	1.64324	0.0887815	0.119631	0.0107361	1.06312	0.715534	1.24176	0.326182	1.42616	0.162877	1.38439	0.238877	0.659301	0.273674	7.59614	0.00433516	0.448613	0.0783822	1.42697	0.233531	0.523962	0.0685767	0.182886	0.0159734	0.206282	0.0175723	0.110092	0.0119416	0.29309	0.030556	0.490158	0.101424	0.968481	0.817723	0.908354	0.638267	0.598167	0.175787	1.28841	0.325928
orf19.100	0.916125	0.316278	0.923803	0.351301	0.727146	0.0375348	0.767533	0.0545039	0.718465	0.0347383	0.824362	0.0958702	0.907067	0.3486	2.1198	0.00400443	1.07805	0.349837	0.916898	0.336402	0.861495	0.148228	1.0625	0.40985	0.780703	0.0650551	0.94138	0.420046	0.927555	0.376884	0.99085	0.846825	1.05973	0.480734	1.42539	0.0354134	0.940021	0.437841	1.09316	0.306003
orf19.1010	1.01514	0.756484	1.33045	0.0250004	1.1282	0.145662	1.30703	0.028728	1.18981	0.0736307	1.05225	0.400863	1.63986	0.00813659	1.15352	0.107109	1.65494	0.00572059	1.36281	0.0209874	0.977656	0.645089	1.37512	0.0215259	1.15135	0.100359	1.3614	0.0230871	1.29462	0.0372932	1.07309	0.298826	1.52879	0.0148953	1.25152	0.0530752	1.29318	0.0375665	1.43607	0.0192182
orf19.1011	0.876597	0.106443	0.684842	0.0124596	0.923113	0.233845	0.863416	0.0872827	0.880747	0.113544	0.78832	0.0297071	0.697582	0.0232041	0.562342	0.00572896	0.751997	0.0206411	0.788158	0.036503	0.818857	0.0500275	0.771583	0.0314313	0.714224	0.0193473	0.745221	0.0250136	0.832434	0.0700045	0.822162	0.0568854	0.797899	0.0526131	0.507512	0.00694812	0.763189	0.0323344	0.966909	0.518762
orf19.1012	1.0124	0.7067	0.790565	0.0162901	1.07553	0.158179	0.9386	0.203388	0.95642	0.315932	0.860966	0.0332827	0.714432	0.0108186	0.549019	0.00190819	0.522394	0.00135833	0.484065	0.00131529	0.759665	0.0128684	0.625492	0.00406512	0.690567	0.00688642	0.476714	0.00167485	0.608185	0.00470273	0.839493	0.0344786	0.646459	0.00718524	0.466732	0.00233045	0.511937	0.0024035	0.687439	0.00778437
orf19.101	0.940055	0.436307	0.949619	0.497811	1.02777	0.675745	1.03739	0.598972	0.86144	0.153424	0.850672	0.12683	1.15846	0.183774	0.858336	0.160466	1.46603	0.019607	1.28967	0.0541148	1.00238	0.911619	1.29794	0.0549189	1.29726	0.0551251	1.60565	0.0167063	1.79963	0.0115338	0.867117	0.170951	1.13852	0.201457	1.04453	0.571687	1.40953	0.0336724	1.59429	0.0182708
orf19.1026.1	0.888993	0.150746	0.503549	0.0031115	0.792848	0.041879	0.784326	0.0381451	0.834843	0.0699948	0.948787	0.338343	0.402107	0.00280651	0.41435	0.00211312	0.394568	0.0015671	0.272272	0.00103684	0.980481	0.654579	0.343486	0.00190955	0.662576	0.0127679	0.458368	0.0034245	0.413745	0.00346016	0.851929	0.0766508	0.333851	0.00262347	0.349989	0.00282955	0.359891	0.00238763	0.37055	0.00251696
orf19.1026	0.829302	0.0338248	0.552808	0.0017369	0.693281	0.00726285	0.643651	0.00435445	0.723536	0.0104958	0.892786	0.0646446	0.3931	0.00131129	0.540509	0.00207262	0.367727	0.000657612	0.353053	0.000780372	0.868774	0.0545109	0.428296	0.00159194	0.615848	0.00469588	0.386554	0.00125957	0.374027	0.00150546	0.925529	0.162276	0.443493	0.00257042	0.592214	0.00604614	0.396223	0.00154648	0.428234	0.00186819
orf19.1027	0.973684	0.499367	0.635212	0.00274422	0.868817	0.0491866	1.20657	0.023934	0.883104	0.0635248	1.175	0.0426217	1.98251	0.00173402	1.47079	0.00645278	2.62581	0.000544806	2.17354	0.00109876	1.03975	0.382405	1.45558	0.00844695	0.954142	0.325276	1.88701	0.00231274	1.9565	0.00230016	1.14633	0.0699223	1.38344	0.0143358	1.26032	0.0283882	1.91825	0.00258202	1.86967	0.00283721
orf19.1028	1.01147	0.817787	0.839973	0.11043	0.97923	0.730581	0.926901	0.350689	0.988073	0.816572	0.861524	0.111352	0.589042	0.0171809	0.496629	0.00643305	0.552681	0.00736558	0.525612	0.00775247	0.826074	0.0809627	0.636612	0.0173681	0.686464	0.024427	0.48905	0.00695374	0.558143	0.0136598	0.828674	0.0884087	0.553294	0.013916	0.513279	0.0111983	0.590737	0.0140928	0.659906	0.0222008
orf19.1029	0.758853	0.0261168	0.564498	0.00459395	0.713187	0.0169258	0.732199	0.0201264	0.889277	0.13799	0.87877	0.0792871	0.431602	0.00267972	0.386565	0.001516	0.358529	0.00108812	0.342569	0.00119938	0.848131	0.0629002	0.437288	0.0026866	0.641107	0.00981383	0.42117	0.00248043	0.388704	0.00268893	1.0031	0.89216	0.444749	0.00443538	0.576405	0.00932319	0.4257	0.00318614	0.412978	0.00299563
orf19.102	0.898414	0.141847	0.523012	0.00239231	0.861729	0.0786664	0.64434	0.00739002	0.760597	0.0226891	0.892895	0.100951	0.398285	0.00225619	0.37002	0.00139281	0.35749	0.00108645	0.403981	0.00165693	0.907498	0.143651	0.494723	0.00348639	0.535421	0.00442481	0.354038	0.00170295	0.333904	0.00195761	0.924438	0.209795	0.485923	0.00500505	0.387656	0.00300989	0.36658	0.00211522	0.419565	0.00280524
orf19.1030	0.809389	0.00930977	0.484751	0.000288496	0.562366	0.000482791	0.383771	0.000177953	0.519562	0.000388713	0.885315	0.0181693	0.298694	0.000247008	0.2337	5.91008e-05	0.170848	2.72558e-05	0.148266	3.71473e-05	0.880206	0.0266439	0.319658	0.000480961	0.486136	0.000839628	0.206305	0.000338171	0.187394	0.000389178	0.94743	0.132446	0.338218	0.000348465	0.291344	0.000242202	0.23968	0.000114264	0.221981	9.97829e-05
orf19.1031	1.05152	0.220611	1.00017	0.929651	0.845137	0.0240212	0.879031	0.0418421	0.92192	0.10426	1.09405	0.0594148	0.805374	0.0186197	0.436722	0.000692775	0.714097	0.00363271	0.685928	0.00337829	1.07969	0.099068	0.955503	0.222452	0.842113	0.0243727	0.778294	0.011411	0.796002	0.0174815	1.12769	0.0483434	0.955111	0.263507	0.556285	0.00281563	0.809049	0.0183575	0.868231	0.0387685
orf19.1032	1.00174	0.90515	1.64153	0.00209442	1.59292	0.00259237	1.38879	0.00840462	1.72811	0.00149997	1.07193	0.123697	0.611509	0.00364074	0.293448	0.000449116	0.348273	0.000473705	0.373492	0.000675473	1.09186	0.105132	0.900274	0.0819633	0.780242	0.0169612	0.447475	0.00151591	0.456901	0.00204623	1.31048	0.0150125	0.90999	0.132947	0.477599	0.00299268	0.551624	0.00365876	0.632736	0.00623274
orf19.1033	0.896502	0.100048	1.24298	0.0216996	1.06051	0.25557	0.86566	0.0583485	0.925786	0.180541	0.915309	0.10106	0.813262	0.0341949	0.426211	0.00106118	0.517825	0.00147746	0.477407	0.00141029	0.958298	0.320038	1.00473	0.840499	0.808069	0.0262695	0.49138	0.00216847	0.531405	0.00351969	1.09193	0.134388	1.06711	0.22855	0.563145	0.00539036	0.629613	0.00678809	0.64566	0.0075555
orf19.1034	1.00803	0.803343	0.813976	0.0301069	1.06401	0.249085	1.1907	0.0379254	1.11045	0.108128	0.907003	0.128506	1.35699	0.014983	1.3539	0.0130153	1.95418	0.00148251	1.8037	0.00223026	0.878045	0.0898485	1.46608	0.00975076	1.30984	0.0209115	1.70293	0.00424	2.0462	0.00236546	0.928559	0.224505	1.21676	0.0470926	1.65852	0.00626425	1.63907	0.00619305	2.0658	0.00247678
orf19.1035	0.796667	0.0625787	0.616814	0.0133446	0.746132	0.0375458	0.665102	0.0190087	0.713304	0.0280196	0.845509	0.0932354	0.474358	0.00845972	0.460065	0.00537383	0.542771	0.00723036	0.574434	0.0111244	0.909936	0.234108	0.579447	0.0122052	0.52236	0.00870822	0.437454	0.00531172	0.497802	0.00957389	0.906642	0.23502	0.513809	0.0115289	0.439805	0.00770481	0.444883	0.00634654	0.648025	0.0208759
orf19.1036	0.97843	0.617754	1.01317	0.732475	1.01279	0.738052	1.04657	0.369021	1.02887	0.532214	0.827999	0.0305044	0.738622	0.0207541	0.48278	0.00196375	0.60166	0.00356233	0.604987	0.0044702	0.904327	0.118841	0.911817	0.135559	0.790465	0.0268676	0.627055	0.00675209	0.751331	0.0232434	0.926362	0.193806	0.916075	0.180688	0.509539	0.00475132	0.753825	0.0214195	0.846312	0.0550794
orf19.1037	0.891043	0.13695	0.698213	0.0142218	1.3403	0.0181664	1.55033	0.00615414	1.55009	0.00615904	0.753135	0.0193982	0.500958	0.00482161	0.993897	0.877109	0.844181	0.0541374	0.769861	0.0281603	0.739282	0.0220194	0.589243	0.00710468	0.838715	0.0585363	0.969556	0.512587	1.05605	0.343269	0.72944	0.0224093	0.525888	0.00699045	0.664723	0.0165844	0.933589	0.262633	1.26269	0.0339796
orf19.1039	0.947714	0.453033	0.472459	0.0039644	0.86507	0.137831	0.680672	0.0204691	0.802927	0.0645451	0.806597	0.0569582	0.434548	0.00625172	0.394717	0.00337188	0.420785	0.00330478	0.32141	0.00229315	0.689337	0.0226403	0.395369	0.00367436	0.379108	0.00339882	0.399748	0.00376757	0.474634	0.00743557	0.911406	0.244477	0.422694	0.00675464	0.289315	0.00347826	0.391704	0.00454605	0.582791	0.0130147
orf19.103	0.983927	0.814836	0.725819	0.0614524	1.11403	0.316002	0.896632	0.324924	0.838868	0.177086	1.10329	0.352339	0.721646	0.0995858	0.797536	0.138944	0.693722	0.0505438	0.918564	0.443725	0.766631	0.0842201	0.557978	0.0214697	0.853109	0.184472	0.882749	0.251168	0.58053	0.0302927	0.867149	0.224371	0.648987	0.0465158	0.636849	0.043402	0.733982	0.0686856	1.00608	0.888641
orf19.1040	0.928935	0.333814	0.589322	0.00991532	0.90612	0.237554	0.740906	0.0327242	0.73136	0.0299658	0.837884	0.090623	0.573629	0.0173995	0.727533	0.0361836	0.598046	0.0110445	0.690064	0.026957	0.748818	0.0373776	0.64232	0.0171897	0.644804	0.0174431	0.533445	0.008624	0.568074	0.0137712	0.867491	0.139116	0.656511	0.0265398	0.766235	0.0581891	0.67729	0.0249946	0.69901	0.0290885
orf19.1041	0.996444	0.901032	0.576126	0.0105845	0.906728	0.259814	0.729237	0.033667	0.700657	0.0265314	0.807582	0.0623879	0.566401	0.0162954	0.413242	0.00424202	0.418562	0.00354592	0.440185	0.00509029	0.82136	0.0809746	0.543545	0.0103098	0.533033	0.00969305	0.510935	0.00851845	0.490055	0.00957181	0.97571	0.67988	0.616764	0.022827	0.495802	0.0114094	0.443757	0.00695709	0.626254	0.0198245
orf19.1042	1.21333	0.00140291	1.38202	0.000304713	1.32713	0.000450357	1.44895	0.00024031	1.48844	0.000195876	1.23495	0.00108493	1.23975	0.00138195	0.95928	0.0588249	1.37217	0.000424899	1.6105	0.000140496	1.30653	0.00141225	1.37677	0.00100152	1.43287	0.000819411	1.49106	0.00069045	1.5466	0.000621953	1.22274	0.00308995	1.34057	0.0013156	1.23068	0.00322403	1.37452	0.000947845	1.42228	0.000675814
orf19.1043	1.33063	0.0467891	1.44002	0.0272576	1.75305	0.0095933	1.7922	0.0085116	1.64763	0.0130772	0.945426	0.447973	1.43669	0.0282913	0.850187	0.140739	1.08724	0.299834	1.07099	0.397691	0.95865	0.529117	1.2913	0.050883	1.24608	0.0673163	1.3194	0.0435719	1.39126	0.0352785	0.902551	0.247344	1.21544	0.0970776	0.930925	0.397043	1.13603	0.177048	1.53656	0.0196629
orf19.1045	0.732597	0.0287045	0.359392	0.00145854	0.716515	0.0250438	0.592373	0.00944388	0.671651	0.0172198	0.795559	0.0453322	0.336165	0.00318071	0.467506	0.0045827	0.324096	0.0016996	0.411749	0.00321526	0.736075	0.0310261	0.281369	0.00202053	0.465221	0.00509023	0.43808	0.00441926	0.497833	0.00822828	0.887123	0.166114	0.348529	0.00434822	0.471899	0.00802952	0.411723	0.00465854	0.545702	0.00978707
orf19.1047	0.795737	0.0173722	0.545109	0.00117098	0.647596	0.00306474	0.519543	0.000921302	0.676352	0.00434992	0.884367	0.0407054	0.371497	0.000900744	0.239781	0.000313829	0.259014	0.000256527	0.220957	0.000287442	0.812193	0.0205242	0.392866	0.00103293	0.554284	0.00224778	0.279389	0.000691597	0.30262	0.000893705	0.932555	0.154079	0.409812	0.00149941	0.278834	0.000674605	0.299193	0.000561736	0.332384	0.000697798
orf19.1048	1.08283	0.387079	1.12626	0.247362	1.09339	0.345468	5.98416	0.000256124	7.02651	0.000199349	0.62488	0.0226171	3.86387	0.00135436	2.1298	0.00537798	16.9813	0.000107814	28.7868	2.26357e-05	0.682777	0.0390958	3.30356	0.00214177	0.893779	0.258539	8.83453	0.000624093	21.8345	0.000373612	0.631542	0.0323921	2.49262	0.00581774	4.50237	0.00162068	7.27951	0.00058676	17.9571	0.000134295
orf19.1049	0.963988	0.585496	0.569161	0.00954174	0.876462	0.167095	0.695082	0.0244078	0.555694	0.00848623	0.813777	0.0827505	0.672322	0.0408969	0.765583	0.061135	0.554677	0.0104768	0.521322	0.0108727	0.660417	0.0238349	0.566304	0.0130141	0.71507	0.034868	0.582474	0.0144733	0.720099	0.0443332	0.762599	0.0516983	0.600957	0.0207458	0.467155	0.00967132	0.502876	0.0095556	0.709402	0.0342648
orf19.104	0.827957	0.161485	0.856388	0.216121	1.07443	0.466415	0.995372	0.902762	0.770485	0.0931645	0.864781	0.224513	0.73476	0.10451	0.991813	0.908501	0.972625	0.727727	1.06736	0.518859	0.726544	0.0621989	0.663793	0.0406355	0.832647	0.152406	0.911078	0.347565	0.958003	0.629825	0.965885	0.678183	0.987177	0.869596	0.865197	0.261159	1.02469	0.750351	1.11536	0.313379
orf19.1050	0.997683	0.915826	0.585068	0.0137686	0.961372	0.595654	1.01208	0.820179	1.14359	0.179715	0.807516	0.0800153	0.602336	0.0272335	0.631	0.0226879	0.677541	0.0251029	0.717114	0.0422554	0.736434	0.0414382	0.500723	0.00907625	0.517801	0.0100288	0.5936	0.0158053	0.81793	0.101104	0.851631	0.13365	0.531342	0.0149565	0.492295	0.0123786	0.519188	0.0114289	0.836275	0.112961
orf19.1051	0.886474	0.0114057	1.2006	0.00271984	0.970956	0.189061	0.842544	0.00402552	0.984066	0.389717	0.877826	0.00596214	1.35526	0.000920589	0.804288	0.00212744	0.468997	0.000101519	0.461436	0.000137085	0.806492	0.00337963	0.957065	0.0836609	0.957949	0.086765	0.433601	0.000373829	0.616875	0.000895783	0.721714	0.00155743	1.01786	0.340919	0.788033	0.00398279	0.517586	0.000225116	0.533474	0.000254946
orf19.1052	0.94921	0.067082	1.15331	0.00605653	0.968097	0.159046	0.762395	0.000903504	0.904636	0.0165484	0.898068	0.00920567	1.22577	0.00231048	0.796981	0.00187625	0.397298	3.12248e-05	0.409424	5.04186e-05	0.797966	0.00285178	0.895527	0.0142941	0.868349	0.00840478	0.374793	0.00028738	0.541965	0.000648031	0.74309	0.0018724	0.933013	0.045349	0.63473	0.000806419	0.454283	0.000115938	0.486715	0.000156837
orf19.1053	1.01602	0.720495	0.766878	0.0258501	0.967641	0.533726	0.8447	0.0655054	0.802238	0.0378709	0.81187	0.0371575	0.717363	0.0263562	0.566395	0.00562633	0.756259	0.0206023	0.703601	0.0161423	0.805712	0.0399239	0.734831	0.0208066	0.631882	0.00939597	0.717107	0.0179562	0.741694	0.0275333	0.853011	0.0746228	0.742583	0.0299184	0.566198	0.00871296	0.686098	0.015573	0.817576	0.0495015
orf19.1054	1.12009	0.0839245	1.09415	0.129124	1.283	0.0150048	1.42441	0.00565705	1.38542	0.00722313	0.957355	0.294288	0.817234	0.0367122	0.443699	0.00120257	0.91125	0.095076	0.884555	0.0674781	0.870188	0.0526025	0.981857	0.586239	0.925444	0.140673	1.08483	0.125178	1.2001	0.0330696	1.03382	0.416797	0.923856	0.172666	0.482259	0.00305981	1.08715	0.135002	1.47478	0.00683839
orf19.1055	0.870983	0.0397456	0.580755	0.00113132	0.901772	0.0724428	0.764452	0.00926732	0.79768	0.0139395	0.768129	0.00781383	0.523381	0.00182484	0.614734	0.00231014	0.506097	0.000926543	0.581006	0.00181699	0.724476	0.00724558	0.516049	0.00165665	0.558139	0.00206335	0.492692	0.00146006	0.564831	0.00273054	0.73882	0.00966816	0.498319	0.00217454	0.429038	0.0014098	0.530103	0.00207777	0.67719	0.00576233
orf19.1057	0.952716	0.353436	0.72067	0.0123054	0.885273	0.093987	0.750633	0.0162188	0.766526	0.0191445	0.804919	0.025783	0.662618	0.0121746	0.857496	0.0623164	0.59043	0.00373144	0.682337	0.0100331	0.823642	0.0410178	0.696702	0.0125374	0.622252	0.00710515	0.547889	0.00423005	0.694553	0.015728	0.803668	0.0350576	0.666084	0.0133147	0.69814	0.0167465	0.568805	0.00562995	0.620287	0.00776744
orf19.1058	0.89129	0.0692512	0.439926	0.000480806	0.854303	0.0361094	0.575134	0.0013804	0.693263	0.00491733	0.792696	0.013021	0.341411	0.000925085	0.450495	0.00104837	0.387816	0.000621829	0.419353	0.000902295	0.807529	0.0214099	0.38721	0.0010885	0.508979	0.00195051	0.393712	0.00111039	0.46642	0.00203312	0.7856	0.0187635	0.33482	0.00103547	0.365137	0.00124161	0.387838	0.00110766	0.543647	0.00282722
orf19.1059	0.96279	0.142767	1.25227	0.00172099	1.10071	0.0208498	0.887122	0.0137283	1.02254	0.296821	0.926278	0.0231619	1.19025	0.00428744	1.0324	0.140849	0.510154	0.00016555	0.517335	0.000245333	0.784044	0.00290902	0.920716	0.0298718	1.03045	0.166388	0.469211	0.000462915	0.670988	0.00137364	0.740325	0.00216707	0.903815	0.0264601	0.873193	0.0146121	0.537346	0.000323659	0.568316	0.000431442
orf19.105	0.919013	0.175557	0.872528	0.0761564	0.925719	0.200957	0.809381	0.0308632	0.761717	0.0182644	0.775587	0.0176605	0.621216	0.00811498	0.546625	0.00310651	0.658399	0.00589454	0.728083	0.0137481	0.880564	0.0843025	0.816749	0.0369008	0.896241	0.107949	0.655372	0.00887532	0.647294	0.0107917	0.875853	0.0865007	0.837092	0.0616769	0.722392	0.0213817	0.794637	0.0329904	0.794179	0.0328544
orf19.1060	1.45007	0.0491818	1.16973	0.238183	1.40453	0.0598286	1.53859	0.0354474	1.34249	0.0812743	1.41839	0.0516526	1.57726	0.0390273	1.22016	0.168562	1.45026	0.0451685	1.07281	0.528326	0.911773	0.365345	1.35077	0.0634548	1.22607	0.126392	0.963568	0.65199	1.10775	0.348696	1.52697	0.0389219	1.53294	0.0417709	1.02172	0.81112	1.17192	0.211027	1.49351	0.0430859
orf19.1061	0.88883	0.0116897	1.04268	0.099626	0.941512	0.0496976	0.740453	0.000677395	0.891808	0.0125212	0.88993	0.00787181	1.07142	0.0318621	0.887976	0.00973374	0.372769	2.84341e-05	0.382165	4.37209e-05	0.779615	0.00237457	0.802698	0.00310828	0.898841	0.0158433	0.363327	0.000278605	0.547887	0.000667876	0.705588	0.00128056	0.795762	0.0042986	0.69072	0.00142276	0.454164	0.000118946	0.488044	0.00016093
orf19.1062	0.945337	0.665242	1.07527	0.588124	0.509677	0.0336329	0.714266	0.121418	0.940747	0.644265	1.06342	0.635978	1.12756	0.486334	1.38018	0.121811	0.357131	0.0167214	0.61884	0.078333	1.14627	0.353081	0.956433	0.703473	0.681255	0.0995722	0.256066	0.0127403	0.849693	0.341739	0.744919	0.145965	0.996372	0.955217	1.01079	0.916033	0.487938	0.035146	0.637182	0.0747667
orf19.1063	1.0973	0.243194	0.819703	0.0737915	0.914522	0.265119	0.958424	0.521867	0.978038	0.700617	0.855553	0.094966	0.760657	0.0551386	0.420237	0.00346347	0.753619	0.0303511	0.605118	0.0118156	0.767126	0.0407026	0.783226	0.0469218	0.765751	0.0402222	0.840264	0.0851254	0.73878	0.0395276	1.02193	0.688529	0.815396	0.0841109	0.500934	0.00960084	0.855759	0.112622	0.905248	0.217493
orf19.1064	1.19008	0.00344006	1.04969	0.0812745	1.05107	0.0771167	0.804359	0.00204555	0.943105	0.0573572	1.20856	0.00264304	0.97995	0.338447	0.591712	0.000416403	0.693505	0.000701736	0.952103	0.0723157	1.1939	0.00603324	1.27215	0.00282195	0.890453	0.0168257	0.600814	0.000828682	0.66257	0.00140233	1.15015	0.0114327	1.11233	0.0223265	0.586537	0.000772899	0.714076	0.00191175	0.759633	0.00300465
orf19.1065	1.05165	0.05808	0.751312	0.000605426	0.725944	0.000457271	0.390701	6.51163e-05	0.451215	8.97364e-05	0.988139	0.36798	0.360221	1.06977e-05	0.147899	0	0.145899	0	0.146606	0	1.11557	0.0123933	0.663688	0.000862202	0.466759	0.00038645	0.189236	0.000100248	0.1938	0.000138481	1.06311	0.0424464	0.588384	0.000471473	0.156574	9.30233e-07	0.268032	7.37984e-06	0.287074	1.03876e-05
orf19.1066	1.07817	0.395734	0.791746	0.0852493	0.905478	0.307917	0.974342	0.716662	1.05042	0.542219	0.955696	0.575691	0.852122	0.231942	1.36244	0.0485089	1.02896	0.698789	0.691972	0.0459029	1.00912	0.84807	0.788462	0.0841881	0.96919	0.654582	0.786778	0.0829061	0.789841	0.100094	0.853904	0.158987	0.74144	0.0666684	0.845948	0.165842	0.611684	0.0237129	0.87926	0.211128
orf19.1067	0.761194	0.0210316	0.242193	0.000319969	0.597412	0.00436574	0.463035	0.00134921	0.465727	0.00137144	0.792099	0.0382037	0.412907	0.00404341	1.24354	0.0425272	0.869337	0.100369	0.826787	0.0681281	0.727757	0.0264725	0.525312	0.00659315	0.740775	0.0293089	0.866569	0.106525	0.985564	0.772618	0.801192	0.0549218	0.410507	0.0050991	0.82398	0.0812394	1.00058	0.930434	1.24159	0.0509974
orf19.1069	1.01513	0.685855	0.625107	0.00332626	0.965503	0.436973	1.19572	0.0324978	1.05363	0.290368	0.944717	0.251324	1.07893	0.21359	2.89461	0.000411008	2.75252	0.000437302	2.60008	0.000573426	0.890553	0.0965032	1.11369	0.102799	1.03195	0.458932	2.68653	0.000922667	2.58951	0.00103609	0.969885	0.493944	0.870274	0.0889785	2.35477	0.00144673	2.1008	0.00195454	2.68958	0.000844124
orf19.1070	1.10071	0.220771	1.28647	0.0357737	1.52366	0.0108778	1.36655	0.0222137	1.39989	0.0186553	0.841773	0.0696415	1.12587	0.170742	0.595351	0.00966862	0.929666	0.270559	0.803196	0.0530543	0.971727	0.582455	1.24747	0.0452108	1.00695	0.841251	0.679005	0.0184057	0.907835	0.218599	0.976992	0.656546	1.21656	0.06857	0.749843	0.0421276	0.838937	0.0830396	0.904262	0.196539
orf19.1075.1	1.45665	0.0143645	3.99537	0.000253674	3.9919	0.000254078	9.52435	8.99845e-05	10.1135	8.62016e-05	1.30401	0.0312291	7.15725	0.000242109	10.3227	9.72403e-05	15.6115	2.83721e-05	23.3577	1.55039e-06	1.48968	0.0168391	8.58582	0.000438729	5.30083	0.000651659	10.2788	0.000382202	13.1262	0.000341984	1.31291	0.0382309	5.30657	0.000445023	11.6556	8.60465e-05	9.45457	0.000119008	11.7092	7.51318e-05
orf19.1075	1.03352	0.635648	1.36849	0.0328736	0.885057	0.215619	1.0155	0.787663	1.00401	0.89538	1.08985	0.283897	1.40031	0.0320465	1.18302	0.113341	1.41643	0.0220742	1.07746	0.360476	0.94376	0.40671	1.04714	0.476316	1.02454	0.667228	1.097	0.242128	1.14441	0.1604	1.11772	0.206454	1.08295	0.334718	1.09761	0.280523	1.10372	0.242103	1.2272	0.0768878
orf19.1077	1.06478	0.334968	1.52587	0.00853721	1.46005	0.0116976	1.16852	0.0838508	1.13581	0.122335	0.944538	0.34867	1.04458	0.509229	0.654431	0.0138744	1.83486	0.00317926	1.5702	0.00759247	1.04773	0.405467	1.40884	0.0177251	1.07546	0.256207	1.63056	0.0079205	1.78803	0.00586335	1.04528	0.445829	1.25783	0.0471439	0.798558	0.0597034	1.46441	0.015356	1.86326	0.00504698
orf19.1078	1.06882	0.201248	1.80319	0.000899256	1.36273	0.00778416	1.97181	0.000578977	1.89988	0.00068462	0.948187	0.219112	1.32894	0.0101481	1.27211	0.0126061	2.29178	0.000492062	2.09553	0.000751659	1.03523	0.370263	1.57699	0.00367767	1.36211	0.00947389	1.92336	0.00161346	2.27665	0.00102896	1.0321	0.427332	1.49723	0.0063591	1.20348	0.0340039	1.97773	0.00165981	2.30557	0.000926357
orf19.107	0.782387	0.025648	0.484575	0.00150344	0.631342	0.00570161	0.523351	0.00206447	0.614002	0.00498958	0.878184	0.0614605	0.339095	0.0012765	0.262363	0.000638264	0.254718	0.000491008	0.258267	0.00062862	0.878188	0.0765754	0.364767	0.00146871	0.540685	0.00365631	0.305182	0.00111364	0.279045	0.00125122	0.969047	0.481844	0.381595	0.00238019	0.404132	0.00265851	0.312573	0.00126276	0.308218	0.00123191
orf19.1080	0.834689	0.248688	1.5304	0.0472001	1.06444	0.593359	1.49346	0.0537971	1.99966	0.0152287	0.842752	0.192588	0.642178	0.0624058	0.762858	0.108498	0.593474	0.0270471	1.0004	0.979841	0.836319	0.192988	0.584577	0.0330435	0.626228	0.0418353	0.72803	0.081126	1.07435	0.50567	0.90298	0.390843	0.72015	0.0992461	0.754936	0.126102	0.621624	0.046179	0.92254	0.471396
orf19.1082.1	1.17338	0.00338878	1.63693	0.000145829	1.36145	0.000442729	1.62594	0.000150822	1.74769	0.000120806	1.20285	0.00184574	1.70089	0.000150636	2.1451	1.73333e-05	1.42835	0.000384682	1.71733	0.000124341	1.22586	0.00294571	1.61614	0.000581829	1.41024	0.0010022	1.291	0.00181036	1.48061	0.00079293	1.16264	0.00701569	1.54017	0.000490388	1.70116	0.000243349	1.26132	0.00263132	1.36166	0.0012644
orf19.1082	0.692721	0.013408	0.31406	0.000599225	0.568126	0.00429864	0.437117	0.0014084	0.569553	0.00435938	0.881103	0.0882727	0.246523	0.00120267	0.385209	0.00163829	0.211433	0.000577395	0.18849	0.000655101	0.835043	0.0533577	0.19852	0.000957333	0.400868	0.0021956	0.215778	0.00101522	0.210006	0.00120043	0.827212	0.0529366	0.241748	0.00143895	0.30348	0.00202713	0.296736	0.00153169	0.228505	0.00104812
orf19.1083	0.932646	0.263161	0.745295	0.0192817	0.814538	0.0407874	0.790706	0.0308186	0.894513	0.131935	0.897271	0.0986045	0.494092	0.00343563	0.48423	0.00225091	0.383711	0.00108822	0.447422	0.00181364	0.898783	0.116767	0.516283	0.00359445	0.677834	0.011013	0.403674	0.00194636	0.444163	0.00302605	0.952896	0.352139	0.561356	0.00724217	0.561448	0.00724608	0.483819	0.00366819	0.49264	0.00384257
orf19.1084	0.825358	0.0347482	0.562231	0.00212636	0.715431	0.0105761	0.544189	0.001792	0.61108	0.00335017	0.926885	0.156991	0.512852	0.00322781	0.308496	0.000787194	0.374143	0.000833674	0.30796	0.00078614	0.934969	0.202806	0.58485	0.00454989	0.583901	0.00452509	0.37792	0.00147299	0.412434	0.00219417	0.982326	0.642759	0.599746	0.0076146	0.299622	0.00137876	0.426553	0.00218397	0.520808	0.00373898
orf19.1085	1.02992	0.442758	0.99203	0.781373	1.10394	0.0845885	1.07135	0.161931	1.01697	0.621235	0.857607	0.0281574	0.873913	0.0620853	0.744187	0.00877309	0.734904	0.00618412	0.809311	0.0183518	0.852885	0.0349634	0.909221	0.0876011	0.829877	0.0262169	0.7057	0.0072369	0.801604	0.02372	0.898291	0.0772222	0.886038	0.0735599	0.662511	0.00753932	0.758266	0.0134341	0.898925	0.0780722
orf19.1086	0.910004	0.124245	0.742268	0.0120289	0.832249	0.0335443	0.745871	0.0124339	0.749339	0.0128731	0.922331	0.129706	0.5528	0.00357963	0.367815	0.000907039	0.568852	0.00236859	0.642176	0.00507312	0.896911	0.0877695	0.70551	0.00992583	0.670745	0.00730428	0.621948	0.00500056	0.614822	0.00623792	0.952633	0.298218	0.664124	0.0100514	0.43328	0.00246425	0.651893	0.00752828	0.728544	0.0136441
orf19.1087	0.746215	0.0481493	0.44223	0.00509485	0.753817	0.0516194	0.649744	0.022076	0.7486	0.0491823	0.858101	0.1291	0.26433	0.00326794	0.237919	0.00196043	0.419375	0.0042876	0.352544	0.0035565	0.806342	0.0776113	0.331512	0.0036676	0.505613	0.00945814	0.478098	0.00813333	0.438851	0.00852062	0.91604	0.296187	0.343815	0.00569336	0.252468	0.00375119	0.401392	0.00613327	0.538837	0.0125953
orf19.1089	1.11542	0.186058	3.39424	0.000336744	1.62256	0.00729829	2.20098	0.00137491	2.23777	0.00128282	0.887509	0.139973	2.13242	0.00260239	1.85959	0.00363619	3.00275	0.000726636	2.22587	0.00190174	0.93815	0.32518	2.80198	0.00147814	1.54263	0.01188	2.3391	0.00225181	2.75948	0.00164598	1.07089	0.316668	2.73803	0.0019369	1.58161	0.0129592	1.90347	0.00553913	2.99445	0.00144329
orf19.1090	0.655784	0.0188443	0.500709	0.0058293	0.656143	0.0188821	0.542874	0.00814381	0.600782	0.0127418	0.871951	0.141793	0.363805	0.00474409	0.613307	0.0159313	0.3783	0.00298921	0.388603	0.00392267	0.922374	0.29059	0.44122	0.00579851	0.682641	0.0257461	0.518732	0.00909256	0.528484	0.0125663	1.02689	0.664458	0.484458	0.0106264	0.625149	0.0244874	0.444133	0.0071191	0.666581	0.0259813
orf19.1091	0.731595	0.0155888	0.43479	0.00109194	0.644915	0.00678375	0.579809	0.00345216	0.722866	0.0144155	0.904825	0.0988634	0.260025	0.000922233	0.222513	0.000523535	0.235759	0.00044707	0.191236	0.00044645	0.858926	0.0562434	0.266317	0.000968155	0.531022	0.00329547	0.295903	0.00106174	0.270176	0.00117736	1.00163	0.90993	0.304244	0.00149891	0.290571	0.00138816	0.295029	0.00110974	0.319084	0.0012684
orf19.1092	1.01829	0.705215	1.08303	0.241415	1.18818	0.0631707	1.13599	0.11411	1.12822	0.126386	0.865072	0.0702774	0.875877	0.127425	0.331048	0.00128105	0.625049	0.00616133	0.550628	0.00447935	0.815901	0.0447011	0.855332	0.0714099	0.750599	0.0239958	0.683678	0.0137903	0.804718	0.0486255	0.989515	0.783838	0.824366	0.065038	0.46014	0.00492465	0.738961	0.0245923	0.873404	0.100417
orf19.1093	0.747263	0.0159665	0.488246	0.001356	0.63836	0.00541315	0.504194	0.00151916	0.518077	0.0017054	0.784786	0.0215762	0.393231	0.0020666	0.435891	0.00181299	0.527838	0.00261327	0.55597	0.00389541	0.806136	0.0340242	0.513884	0.00351795	0.634984	0.00791014	0.576951	0.00523575	0.538221	0.00520856	0.849589	0.061943	0.498651	0.00494431	0.397751	0.00286099	0.618908	0.00817451	0.677497	0.0125008
orf19.1095	0.954435	0.302633	0.788815	0.0162219	0.905639	0.0977582	0.814503	0.0223622	0.8503	0.036521	0.934187	0.140673	0.597602	0.0036169	0.47439	0.00118363	0.540521	0.00145616	0.641695	0.00355727	0.948483	0.226262	0.693492	0.00725135	0.791792	0.018595	0.575823	0.00295755	0.621291	0.00527302	0.919369	0.123618	0.656474	0.00782155	0.561142	0.00415538	0.612907	0.00456043	0.680362	0.00753612
orf19.1096	0.953421	0.522518	1.00451	0.889472	1.10072	0.270206	1.03006	0.655204	1.18452	0.11148	0.950729	0.471873	1.03551	0.647187	0.476787	0.00732016	0.913041	0.267514	0.813638	0.088213	0.941796	0.405627	1.21384	0.0822501	1.02638	0.657237	1.01001	0.824548	1.1163	0.224647	1.09613	0.276625	1.24963	0.0773499	0.763553	0.0672094	1.09637	0.275868	1.26835	0.0619692
orf19.1097	0.81715	0.058065	0.613128	0.00884043	0.609492	0.00856971	0.83078	0.0694276	0.860604	0.102642	0.999536	0.931224	0.654334	0.0212285	1.4844	0.0115751	1.0679	0.302559	0.927654	0.291774	1.06634	0.311459	0.774334	0.0404665	0.868202	0.112452	1.08022	0.252537	1.08384	0.265873	1.14052	0.127697	0.786059	0.0585616	1.00954	0.852074	1.09302	0.228321	1.1504	0.114975
orf19.109	0.963252	0.431245	0.952928	0.341289	1.04912	0.336704	0.931128	0.213047	1.00399	0.868467	0.984043	0.651069	0.671681	0.0107704	0.505192	0.00210443	0.561584	0.0025413	0.679624	0.00789631	0.914907	0.132371	0.760564	0.0180667	0.746682	0.0159903	0.478632	0.00227634	0.549115	0.00456282	0.976353	0.552295	0.742854	0.0211838	0.55934	0.00556143	0.569005	0.00468809	0.63576	0.00743597
orf19.10	0.519042	0.045929	1.00295	0.920011	0.838905	0.344376	1.64089	0.0574914	1.73068	0.0458284	0.598093	0.0946234	3.95262	0.00863798	3.46185	0.00950273	2.09526	0.031008	3.68938	0.0082458	0.568943	0.0783005	5.13648	0.00513436	0.626457	0.104825	1.85702	0.0483372	2.56611	0.0231836	1.59492	0.110625	5.39546	0.0080453	3.01586	0.0222344	2.38403	0.0336709	3.23009	0.0179472
orf19.1105.2	0.958384	0.0389833	0.641569	0.000112961	0.717832	0.000180961	1.00013	0.924405	0.939064	0.0166147	1.02676	0.0622456	0.914431	0.0079804	2.70096	0	1.83922	5.5814e-07	1.82974	1.27132e-06	0.986999	0.254291	0.860342	0.00262952	0.924012	0.0112772	1.43825	0.000497054	1.37959	0.000606915	1.02763	0.0939135	0.861627	0.00425767	1.98172	7.75194e-06	1.29535	0.000708217	1.31894	0.000567907
orf19.1105.3	0.915913	0.551563	0.263202	0.0107393	0.224912	0.00863674	0.431849	0.0249091	1.03165	0.78701	1.10271	0.523597	0.41656	0.0469644	1.12989	0.469745	0.323492	0.0177375	0.449904	0.0393179	1.54411	0.0884499	0	0.00607811	0.598833	0.0886221	0.480307	0.0512932	0.581625	0.0967744	1.02784	0.795953	0.0793706	0.00793802	0.335228	0.0243013	0.478318	0.0375571	0.211221	0.0117516
orf19.1105	0.99552	0.905208	0.810512	0.144525	1.42809	0.0442005	1.43649	0.0426132	1.45845	0.0388779	0.827321	0.165548	0.61589	0.0532291	0.53295	0.0237865	1.15711	0.225511	0.852864	0.239009	0.596722	0.0280094	0.570024	0.0240787	0.832528	0.155564	0.574834	0.0247802	1.04818	0.601259	0.710485	0.0681146	0.614132	0.0448811	0.592714	0.0400045	0.936096	0.508509	1.06915	0.49989
orf19.1106	0.536057	0.0741881	0.539303	0.0754258	0.722881	0.210052	1.74505	0.0654115	2.57045	0.0191952	0.700826	0.193268	0.407975	0.0720444	2.04746	0.0454872	1.75185	0.0692361	2.54916	0.0240503	0.54155	0.0694023	0.432872	0.0422268	0.638293	0.113299	0.591871	0.0892668	1.50021	0.122202	0.590581	0.103462	0.191965	0.0241355	1.46012	0.155903	0.590473	0.103404	1.10818	0.565857
orf19.1107	0.761431	0.0328528	0.707699	0.0200624	0.881043	0.143118	0.706464	0.0198431	0.668303	0.0144912	0.578406	0.00708428	0.694123	0.0301472	2.25082	0.00182341	1.60364	0.00667761	1.1293	0.141556	0.609112	0.0122698	0.799651	0.053588	0.852094	0.0956447	0.767944	0.0399962	0.848406	0.107236	0.571032	0.0100322	0.629833	0.0175313	1.04669	0.471941	0.745403	0.0334811	0.771083	0.0415457
orf19.1108	1.0262	0.442337	1.37456	0.0033186	0.846623	0.0235681	0.799847	0.012416	0.848803	0.0243211	0.968067	0.307133	0.875772	0.0488901	0.565931	0.00138183	0.606399	0.00148806	0.631986	0.00217588	1.02991	0.358031	1.16833	0.0273166	0.849539	0.027283	0.594084	0.00235752	0.645839	0.00451039	0.995032	0.81671	0.992795	0.795386	0.603336	0.00381064	0.64998	0.00419724	0.668276	0.00476313
orf19.1109	0.978139	0.470219	0.653605	0.00139932	0.890403	0.041264	0.650872	0.00137011	0.792255	0.00878794	0.927527	0.0664631	0.47606	0.000902264	0.42095	0.000451938	0.26705	0.000142667	0.361857	0.000331473	0.940806	0.120325	0.513758	0.00112456	0.53101	0.0012178	0.242995	0.000451163	0.2943	0.000631101	0.919422	0.0738811	0.46137	0.00104081	0.445078	0.000926233	0.307161	0.000268744	0.328431	0.000308589
orf19.1110	0.883364	0.176648	0.580876	0.00978177	0.873105	0.153311	0.836096	0.0947668	0.734144	0.0321098	0.910832	0.231253	0.5312	0.0119058	0.355552	0.00281067	0.542015	0.00688155	0.513738	0.00741802	0.839352	0.0929567	0.515636	0.00810859	0.708061	0.028386	0.623553	0.0158664	0.709413	0.035281	0.971411	0.631317	0.628396	0.0231177	0.479448	0.00966583	0.633457	0.0195355	0.792055	0.0630916
orf19.1111	0.816758	0.0349509	0.451762	0.00106822	0.715677	0.0121366	0.39285	0.000673767	0.469787	0.00120133	0.791277	0.0224477	0.343411	0.00154496	0.333781	0.00104816	0.302585	0.000740465	0.300185	0.000904	0.816418	0.038922	0.425008	0.00217653	0.569028	0.00503442	0.305485	0.00125005	0.345137	0.00193042	0.841494	0.0559573	0.445949	0.00365426	0.324491	0.00197129	0.409498	0.00242357	0.369565	0.00195321
orf19.1112	0.948617	0.324413	0.637848	0.00534136	0.924321	0.196691	0.722446	0.012573	0.752854	0.0166602	0.86373	0.0561283	0.618722	0.00840462	0.460374	0.00194471	0.504303	0.00210242	0.521675	0.0028213	0.825233	0.0397704	0.619634	0.00662642	0.629455	0.0070529	0.506235	0.00307482	0.568169	0.00594394	0.893911	0.110142	0.637644	0.0105478	0.377191	0.00239029	0.558556	0.00509668	0.686895	0.0123211
orf19.1113	0.931487	0.284428	0.671848	0.0122282	0.850016	0.0775772	0.681949	0.0132121	0.709317	0.0165092	0.740927	0.0166587	0.375354	0.00225377	0.31509	0.00117699	0.320527	0.00100701	0.377693	0.00163287	0.849844	0.071087	0.497708	0.00422068	0.726723	0.0210919	0.429351	0.0028595	0.380636	0.00288298	0.81681	0.0527916	0.537625	0.00799907	0.402817	0.00388645	0.525461	0.0060334	0.500646	0.005112
orf19.1114	0.95347	0.305529	0.779533	0.0156024	1.19276	0.0290873	1.47872	0.0032755	1.51046	0.00273895	0.912593	0.0947519	0.798366	0.0288374	0.778302	0.0158683	1.27296	0.0112458	1.39687	0.00550918	0.900614	0.0883523	0.790431	0.0203954	0.931531	0.162601	1.37276	0.00916403	1.45873	0.00666847	0.923207	0.145236	0.700526	0.0122544	0.916855	0.145764	1.16085	0.0469275	1.43118	0.00776198
orf19.1115	0.907355	0.0777727	0.722135	0.00501436	0.820462	0.0176599	0.754619	0.00732986	0.860056	0.031436	0.862842	0.0237016	0.726448	0.0078058	0.657748	0.00276496	0.478322	0.000698605	0.556443	0.00135718	0.777145	0.0108733	0.549786	0.00175445	0.599	0.00230893	0.438679	0.00101932	0.498293	0.00163398	0.79174	0.0147053	0.653493	0.00536335	0.770721	0.0145052	0.506838	0.00161392	0.516955	0.00171907
orf19.1116	0.8431	0.0614283	0.571932	0.00387426	0.623712	0.00646152	0.545483	0.00306474	0.526123	0.00256862	0.670895	0.0114756	0.743727	0.0381375	2.19003	0.00169333	0.630604	0.00847544	0.910263	0.202483	0.643462	0.0110447	0.596663	0.00803377	0.454669	0.00325839	0.494563	0.00411358	0.639699	0.013921	0.535956	0.00594357	0.51941	0.00672484	0.822458	0.062363	0.573219	0.0074187	0.552397	0.00650598
orf19.1117	0.633009	0.0174552	0.144652	0.00055414	0.173362	0.000647907	0.22562	0.000902295	0.335608	0.00186899	0.626318	0.0618938	1.90324	0.0299279	2.73099	0.00807647	2.39408	0.0105453	5.20895	0.00201922	0.596172	0.0530559	2.8415	0.00860016	2.06269	0.0201896	1.38763	0.0952487	3.25019	0.00710403	0.714836	0.0579021	0.539384	0.0249387	0.898122	0.336175	0.728402	0.0636799	0.687829	0.048211
orf19.1119	0.921519	0.181759	0.589349	0.00303712	0.811065	0.030834	0.693238	0.00908245	0.711884	0.0109358	0.898277	0.0983087	0.603315	0.00732667	0.43798	0.00169774	0.506133	0.00206595	0.476835	0.00209402	0.824532	0.0376486	0.585358	0.00484474	0.584472	0.00481718	0.442149	0.00208316	0.493639	0.00351507	0.943104	0.267509	0.610265	0.00856679	0.383555	0.00234329	0.521306	0.00394685	0.599448	0.00640003
orf19.111	0.789634	0.0475543	10.0505	8.54574e-05	3.49653	0.00030307	7.75913	0.000107845	6.95641	0.000119194	0.737098	0.010102	3.21009	0.000354822	3.61773	0.000196682	4.0144	0.00014986	3.02121	0.000314729	0.810908	0.0338047	4.17133	0.000503845	2.39109	0.00114874	3.53929	0.000611783	3.02149	0.000764992	0.88992	0.115005	4.6263	0.000247225	5.08312	0.000207225	3.76208	0.000393209	3.44393	0.000496744
orf19.1120	0.853745	0.133756	4.09591	0.000310512	2.03646	0.00297941	2.25184	0.00180406	2.76908	0.000850357	0.827528	0.0531886	1.51232	0.0108874	0.974032	0.626763	0.725833	0.0186656	0.68426	0.0166249	0.577665	0.00857805	1.8294	0.00460059	1.038	0.480946	0.701874	0.0203825	0.948832	0.403597	0.778681	0.0457881	1.85082	0.00628983	1.05515	0.420186	0.779118	0.0459681	1.17701	0.0880809
orf19.1121	0.582197	0.00741513	0.352052	0.00123172	0.312872	0.000921302	0.396184	0.00167045	0.341282	0.00114679	0.533023	0.00566016	0.182662	0.00148654	0.579827	0.00996837	0.498842	0.00458564	0.4606	0.00443833	0.628476	0.0156118	0.216251	0.00167367	0.282631	0.0021956	0.611337	0.0137227	0.697141	0.0309421	0.575102	0.0116308	0.207332	0.00219705	0.366445	0.00474409	0.518715	0.00831522	0.5908	0.0128785
orf19.1122	0.550334	0.13156	0.938666	0.759817	0.887114	0.605497	0.310697	0.0433096	1.24426	0.41379	0.172088	0.0150862	0.127097	0.0224887	8.78794	0.00225082	0.330506	0.0304687	0.285405	0.0311202	0.221305	0.0225208	0.185544	0.0205699	0.317616	0.0352626	0.193993	0.0225619	0.29133	0.0376784	2.16292	0.0795869	0	0.0350853	25.6098	0.00313631	0.317906	0.0859987	0.390798	0.113629
orf19.1123	1.03693	0.716973	1.88576	0.0170324	0.924854	0.517887	1.02302	0.794544	1.14453	0.313357	1.31746	0.0738897	0.620342	0.0532238	0.573651	0.0288081	0.397645	0.00876797	0.531428	0.0228127	1.00383	0.904054	0.606088	0.0298423	0.819034	0.138567	0.344022	0.00745457	0.505429	0.021755	1.58723	0.035063	0.724725	0.0954856	0.689163	0.0756401	0.415167	0.0147476	0.431004	0.0161554
orf19.1124.2	0.904607	0.0509881	0.936216	0.115254	0.757564	0.00470319	0.678873	0.00164031	0.738587	0.00335454	0.970795	0.270962	0.711939	0.00372422	0.473237	0.000529271	0.432776	0.000327411	0.512256	0.000661426	0.986368	0.554475	0.791002	0.00874267	0.715612	0.00391575	0.446695	0.000802698	0.440957	0.000936093	1.01734	0.503991	0.787293	0.0120232	0.56445	0.00195188	0.482034	0.000826388	0.487915	0.000875225
orf19.1124	0.898866	0.246477	0.89744	0.241756	1.06853	0.400391	1.37751	0.0291965	1.57461	0.0130112	0.892512	0.182819	0.447269	0.00761963	1.08056	0.319212	0.765216	0.0401848	0.838687	0.104894	0.787298	0.056978	0.589735	0.0133434	0.736948	0.0370953	0.604051	0.0148156	0.85095	0.129563	0.790301	0.0606124	0.5717	0.0156677	0.677017	0.0304907	0.631083	0.018698	0.838639	0.0993438
orf19.1133	0.945949	0.350265	0.810083	0.0411003	0.972816	0.587296	0.864234	0.0857402	0.931133	0.265067	0.924253	0.193068	0.719539	0.0244472	0.501559	0.00310651	0.488215	0.00242964	0.563361	0.00494211	0.937196	0.256439	0.755003	0.0239192	0.703769	0.0156864	0.489726	0.00357256	0.56679	0.00748679	0.959002	0.417826	0.757929	0.0322406	0.495739	0.00538772	0.522241	0.00497473	0.659276	0.0120822
orf19.1135	0.849207	0.105506	0.546426	0.00660831	0.804645	0.0613524	0.629167	0.0129906	0.64718	0.0147332	0.791298	0.0489342	0.337516	0.00360636	0.373867	0.00305581	0.338687	0.00211002	0.382086	0.00317476	0.859423	0.115008	0.424762	0.00464192	0.468323	0.00598946	0.357526	0.00318797	0.413889	0.00567932	0.846763	0.105214	0.412425	0.00627467	0.253072	0.00297225	0.340121	0.00358543	0.529643	0.00962378
orf19.1136	1.03247	0.608096	0.827994	0.0838827	1.03228	0.609742	0.948822	0.455557	0.811302	0.0690989	0.878433	0.160304	1.01155	0.846158	0.717504	0.0352877	0.913314	0.263494	0.693647	0.029242	0.845986	0.101243	0.839675	0.0942119	0.713173	0.0296968	0.792968	0.0577756	0.875564	0.166513	0.89714	0.209551	0.861514	0.151162	0.548434	0.0140493	0.702087	0.0307952	1.02179	0.702652
orf19.1137	0.892159	0.136321	0.736394	0.0194034	0.802251	0.038488	0.675453	0.0113596	0.811974	0.0431889	0.844705	0.052882	0.598354	0.0094875	0.426341	0.00209433	0.414661	0.00161913	0.436129	0.00221668	0.78264	0.0312407	0.566675	0.00588617	0.574921	0.00625216	0.376167	0.00198319	0.492519	0.00478192	0.765	0.0293253	0.573291	0.00888412	0.450402	0.00446322	0.457844	0.00369243	0.504043	0.00469126
orf19.1139	0.94034	0.245724	0.594855	0.00252016	0.845413	0.0422128	0.703297	0.00814003	0.789654	0.0206093	0.869478	0.0483212	0.505161	0.00272958	0.423413	0.00121814	0.572096	0.00247926	0.569555	0.00288884	0.854214	0.046903	0.573474	0.00375473	0.586784	0.00407184	0.503066	0.00240298	0.576366	0.00495324	0.891959	0.0897921	0.569109	0.00545318	0.442196	0.00264964	0.567528	0.0043364	0.676106	0.00932546
orf19.113	0.723772	0.0351471	1.58832	0.0124811	0.720718	0.0342027	4.46788	0.00028124	3.49466	0.000465333	0.606574	0.013348	1.51753	0.0187602	6.10652	0.000313426	5.27666	0.000374481	4.77457	0.000516248	0.408684	0.00478893	1.53703	0.0159073	0.870351	0.142396	5.42116	0.000697736	5.97905	0.000645798	0.584606	0.0179291	1.4882	0.0265699	4.75897	0.00096431	6.31071	0.000469271	7.28792	0.000356527
orf19.1140	1.06748	0.174727	0.795912	0.0156017	1.40311	0.00418732	1.24748	0.0144214	1.36244	0.00564177	0.92765	0.10346	0.658386	0.00475296	0.500135	0.00113888	0.464829	0.000761891	0.560767	0.00165188	0.911028	0.0847132	0.638979	0.00382167	0.687709	0.00568946	0.484075	0.00148819	0.559162	0.00284071	0.985806	0.639439	0.674735	0.00774347	0.567041	0.00364974	0.539902	0.00247498	0.75298	0.0119729
orf19.1142	0.989347	0.820618	1.31452	0.0331791	1.0196	0.726148	1.18568	0.0907085	1.00498	0.879405	0.953744	0.45903	1.38368	0.0269059	2.35131	0.0019124	2.33935	0.00172502	1.77814	0.00537529	0.995603	0.88458	1.50865	0.0156695	1.18069	0.090654	1.47094	0.017875	1.52425	0.0168466	0.969959	0.603631	1.22379	0.0739352	1.77042	0.00861681	1.48133	0.0186042	1.40223	0.0250553
orf19.1143	0.833571	0.0587238	0.489981	0.00220344	0.753074	0.0237648	0.507989	0.00250205	0.556028	0.00384502	0.728603	0.0167905	0.39642	0.00286366	0.412051	0.00221216	0.316472	0.00112809	0.364988	0.00172701	0.789216	0.0365632	0.426231	0.00282406	0.452704	0.0032613	0.315079	0.00170102	0.358567	0.00262738	0.789105	0.0393906	0.396523	0.00364431	0.30557	0.00233281	0.367851	0.00253082	0.409978	0.00313829
orf19.1144	0.886675	0.10394	0.491672	0.00152561	0.824173	0.0407689	0.675694	0.00870372	0.765693	0.0207618	0.930185	0.205273	0.428383	0.00262856	0.409236	0.00169104	0.464218	0.00189721	0.512097	0.00301355	0.985855	0.70867	0.545984	0.00457184	0.667656	0.0108533	0.436241	0.00240443	0.559705	0.00650598	1.06509	0.265094	0.552774	0.0071253	0.38405	0.00280726	0.502228	0.00420878	0.701363	0.0155253
orf19.1146	0.804914	0.0432705	0.413295	0.00132757	0.869522	0.102334	0.670153	0.0120862	0.796911	0.0394258	0.804364	0.0344093	0.334407	0.00200583	0.212143	0.000814419	0.341758	0.00122202	0.40407	0.00199386	0.881984	0.111248	0.480267	0.00391144	0.514028	0.00478012	0.368245	0.00215237	0.442496	0.00405603	1.12854	0.125546	0.463132	0.00566087	0.285205	0.00233281	0.41848	0.00362149	0.686544	0.0186065
orf19.1148	1.33679	0.136298	1.15946	0.348025	0.990331	0.888722	1.25254	0.206552	1.38871	0.108303	1.06656	0.59139	0.450101	0.0369328	0.402859	0.020834	0.515784	0.0292176	1.23418	0.207852	2.09157	0.0239887	0.79169	0.212113	0.707204	0.122329	0.601916	0.066573	1.17839	0.329719	1.14414	0.329783	0.438495	0.0285693	0.625251	0.0702976	0.395284	0.0195437	0.630586	0.061196
orf19.1149	1.15633	0.0319451	1.85533	0.000464775	1.20561	0.0182514	2.65502	0.000151783	2.18178	0.00025938	1.01477	0.602575	1.80125	0.00109504	0.958963	0.276187	3.18279	0.000132403	3.60165	9.72403e-05	1.06365	0.155024	2.05499	0.00100936	1.37172	0.00657045	3.12871	0.000474853	3.50939	0.000433209	1.09716	0.0882309	1.87515	0.00162971	1.42899	0.00633997	3.14504	0.000206171	3.61604	0.000123349
orf19.114	0.925469	0.346568	0.384565	0.00244738	0.766167	0.0498363	0.667592	0.0213571	0.76042	0.0471695	0.869082	0.141148	0.323735	0.00407343	0.369051	0.00358949	0.418776	0.00402971	0.370928	0.00361516	0.668211	0.0215548	0.282544	0.00233932	0.456388	0.00580087	0.381638	0.00385848	0.416123	0.00605166	0.79604	0.0676538	0.267827	0.00355209	0.34598	0.00513336	0.39448	0.00521625	0.50622	0.00949002
orf19.1150.1	0.793585	0.0427056	0.660285	0.0126389	0.75011	0.0272968	0.908461	0.207424	0.968785	0.57786	0.842006	0.0557937	0.434843	0.00350403	1.9428	0.00214698	0.677764	0.0106071	0.761446	0.0276657	1.02771	0.563178	0.61267	0.00945383	0.658989	0.0129859	0.630133	0.0106962	0.698524	0.0222233	1.15015	0.0995363	0.681806	0.0224234	1.46866	0.0157531	0.653564	0.0146462	0.764049	0.034527
orf19.1150	0.919574	0.270487	0.978496	0.694989	0.913592	0.246687	0.637548	0.0124206	0.750507	0.0316749	0.795335	0.0396346	0.673321	0.0241263	0.828533	0.0697723	0.649531	0.0108669	0.604401	0.0100631	0.925785	0.255727	0.899237	0.168129	0.535482	0.00698332	0.384516	0.0029094	0.456494	0.00567932	0.794077	0.0500459	0.797601	0.0614818	0.574805	0.0123807	0.469046	0.00546899	0.555194	0.00864198
orf19.1152	0.830194	0.0156288	0.471606	0.000323907	0.523944	0.000470574	0.315399	0.000161178	0.272613	0.000137488	0.700043	0.00427237	0.843732	0.0387818	10.9757	0	3.03681	0.000166326	2.72871	0.000231132	0.853189	0.0329993	0.954077	0.237237	1.35954	0.00722971	2.85171	0.000551845	2.489	0.000705953	0.790181	0.0170311	0.878919	0.0609807	4.48515	6.49612e-05	2.22877	0.00069845	1.88887	0.00143898
orf19.1153	0.832948	0.0149647	0.67069	0.00157786	0.660237	0.00141026	0.679625	0.00173857	0.744224	0.00404195	0.811252	0.0160535	1.67607	0.00190059	6.78179	1.67442e-06	4.10268	5.09457e-05	4.97816	2.4124e-05	0.891044	0.0637666	2.05681	0.00109845	1.94588	0.00128177	3.19452	0.000502047	4.22655	0.000381395	0.838455	0.0304007	1.54146	0.00434605	3.68388	0.000136062	2.60164	0.000412248	3.36245	0.00016307
orf19.1154	0.979002	0.292978	0.839457	0.00361225	0.917071	0.0240535	0.709292	0.00049445	0.799322	0.00172198	0.926586	0.0195245	0.735333	0.00138905	0.579715	0.000295256	0.415937	3.50698e-05	0.491162	0.00015631	0.949405	0.0635826	0.756899	0.00198878	0.725999	0.00152918	0.406041	0.000349302	0.466993	0.00052186	0.916001	0.0267887	0.761865	0.003204	0.615773	0.000781488	0.470851	0.000159132	0.502268	0.000215938
orf19.1155	1.06421	0.256001	1.13889	0.0749644	0.981435	0.654187	0.875007	0.0772803	0.755717	0.0165045	0.958836	0.348936	0.856337	0.0743365	0.626763	0.00544381	0.808499	0.023855	0.736191	0.0139494	1.03589	0.407753	0.977199	0.554532	0.975611	0.533287	0.830669	0.0396224	0.814041	0.0403603	0.954721	0.334236	0.969506	0.50541	0.615529	0.00834285	0.87324	0.0728936	0.845587	0.050409
orf19.1156	1.19236	0.297125	0.672188	0.0986077	1.50504	0.0745789	1.79061	0.0337813	1.50439	0.0747433	0.917698	0.540536	0.190521	0.0138536	1.14951	0.3882	1.52814	0.0628156	1.53404	0.0694285	1.15169	0.323248	0.250083	0.0108962	0.809601	0.215866	1.62122	0.0479358	1.07139	0.596904	0.870858	0.353162	0.442758	0.0326796	1.38191	0.113503	1.39371	0.0986569	1.11464	0.426864
orf19.1158	1.18437	0.12864	1.17179	0.144332	1.29614	0.0549771	0.90528	0.295023	0.771861	0.0653326	0.785599	0.0652348	0.803625	0.120929	1.51397	0.0191756	0.810431	0.0841945	0.765065	0.0642448	0.801534	0.0782096	0.977167	0.700919	0.843827	0.120392	0.759306	0.0533922	0.824492	0.114865	0.803626	0.0830742	0.901845	0.279305	0.942191	0.466912	0.791269	0.0735934	0.895718	0.231804
orf19.1159	0.837436	0.0667441	0.74769	0.024253	0.869241	0.103725	0.712615	0.0174589	0.688175	0.0142095	0.752432	0.020472	0.543982	0.00727191	1.07453	0.254492	0.577899	0.00498803	0.590528	0.00683588	0.805477	0.0448503	0.659312	0.0130887	0.839528	0.0652216	0.574437	0.00727346	0.583733	0.0100885	0.950189	0.39091	0.737013	0.0340736	0.942683	0.373217	0.671483	0.017226	0.754605	0.0324938
orf19.115	0.968758	0.670542	0.423075	0.00527767	1.01006	0.844896	0.780161	0.0755247	0.869235	0.198334	0.924367	0.339856	0.247077	0.0033725	0.314816	0.00323857	0.366076	0.00359374	0.3636	0.004364	0.979427	0.724705	0.327296	0.00393541	0.515811	0.0109624	0.414565	0.00630245	0.401138	0.00754047	0.926038	0.356075	0.313979	0.00545011	0.278378	0.0046702	0.44729	0.00838698	0.52533	0.0128824
orf19.1160	1.14059	0.0570943	1.33439	0.00957336	1.26542	0.0157561	1.35287	0.00824577	1.21872	0.0236826	1.02966	0.42665	1.16524	0.0429487	1.17795	0.0304905	1.63038	0.00189767	1.53069	0.00291513	1.15135	0.0497481	1.36128	0.0101379	1.5487	0.00428471	1.61298	0.00349175	1.60672	0.00402254	1.01798	0.615284	1.36306	0.0119324	1.32035	0.015464	1.41205	0.00852629	1.45933	0.00708251
orf19.1161	0.714522	0.0118366	0.39477	0.000673395	0.644514	0.00569101	0.43989	0.000923349	0.461058	0.00111178	0.684196	0.00760744	0.314828	0.00129544	0.30408	0.000872589	0.310827	0.000719907	0.308753	0.000889333	0.667087	0.00915088	0.357765	0.00145073	0.422685	0.00193104	0.310642	0.0011484	0.337551	0.00162233	0.734828	0.018804	0.382368	0.00249436	0.27859	0.00140927	0.363476	0.00176468	0.439229	0.00266673
orf19.1162.1	0.797495	0.0935125	1.01884	0.774306	0.990773	0.857636	0.804191	0.100014	1.02719	0.708669	0.983442	0.784122	0.922353	0.441977	0.736478	0.056518	0.778815	0.0686108	1.12237	0.249604	0.672531	0.0301325	0.837229	0.11909	0.672363	0.0301044	0.79861	0.081258	0.90814	0.303814	0.792102	0.0842541	0.825589	0.132733	0.660104	0.0375479	0.71238	0.0444401	0.849287	0.148561
orf19.1162	0.945466	0.225802	0.632906	0.00226158	0.886822	0.0605548	0.811709	0.0191101	0.797129	0.0159106	0.800284	0.0145957	0.708205	0.00999473	1.28741	0.0100216	0.922598	0.108795	0.950751	0.252103	0.711796	0.00808012	0.723125	0.00892967	0.6984	0.00709439	0.702545	0.00730419	0.721338	0.0113953	0.739017	0.0119447	0.68147	0.00929622	1.04315	0.328961	0.757564	0.0142067	0.842335	0.035689
orf19.1163	0.89701	0.138741	0.797216	0.0334379	0.889356	0.121555	0.935339	0.278288	1.00922	0.803889	0.904335	0.120675	0.624308	0.00973612	0.525787	0.00316118	0.572074	0.00360688	0.70698	0.0131568	0.951689	0.333311	0.675962	0.0116774	0.734215	0.0187307	0.538145	0.00443575	0.570628	0.007152	0.990777	0.794714	0.672293	0.0160711	0.700976	0.0202745	0.573469	0.00679724	0.647714	0.0109825
orf19.1164	0.972308	0.286748	1.00596	0.74294	0.813082	0.0053525	0.712485	0.00114577	0.8309	0.00720921	0.991324	0.5907	0.848787	0.0111986	0.48023	0.000281085	0.451866	0.000171349	0.502002	0.000321736	0.996787	0.81288	0.893634	0.0236979	0.814423	0.00671169	0.471453	0.000602574	0.50462	0.000809178	1.02256	0.328591	0.876739	0.0240479	0.703982	0.00314664	0.502801	0.000466915	0.504498	0.000472713
orf19.1166	1.18937	0.0284554	1.79085	0.000787783	1.56882	0.0018191	1.99781	0.000470109	1.66771	0.00123588	1.22611	0.0156818	1.51396	0.00366146	1.12942	0.0540189	1.96219	0.000761767	2.01828	0.000819256	1.26932	0.0160146	1.84969	0.00173808	1.67507	0.00258236	2.08992	0.00113795	1.97154	0.00150986	1.33698	0.0117199	1.82195	0.00236623	1.1845	0.0385458	2.11061	0.00121073	2.14172	0.0011476
orf19.1167	0.800195	0.148942	0.500397	0.0174372	0.356041	0.007284	1.02432	0.773067	1.29996	0.0977233	0.864291	0.298946	1.09587	0.520222	1.88025	0.0200439	3.26318	0.00344273	3.38258	0.00349566	0.804098	0.143285	0.649356	0.0469102	0.31732	0.0084124	1.58551	0.0327195	2.3519	0.00941383	0.813288	0.172139	0.689627	0.080341	1.13756	0.319884	1.54288	0.0420896	2.08758	0.0139785
orf19.1168	1.02022	0.591111	0.257586	0.000209457	0.721598	0.0078266	0.394055	0.000431659	0.559622	0.00141696	1.05731	0.222033	0.407372	0.00153036	0.654162	0.00548288	0.693834	0.00604217	0.685991	0.00729436	1.06935	0.16557	0.290383	0.000835566	0.512454	0.00217293	0.494684	0.00198319	0.478697	0.00233309	0.979291	0.547559	0.291211	0.000804899	0.532717	0.00341346	0.415942	0.00135005	0.473751	0.00191665
orf19.1169	0.844173	0.118615	0.611116	0.0142677	1.7046	0.00781169	1.87557	0.00474905	2.20361	0.00203504	0.80813	0.0670591	0.695031	0.0412324	1.40839	0.0234467	1.5971	0.00999581	1.92861	0.00455538	0.828847	0.0902877	0.627199	0.0179012	1.2048	0.0828498	1.72184	0.00947389	1.97107	0.006172	0.778066	0.05842	0.566609	0.0164774	1.26176	0.0652925	1.63982	0.013013	2.256	0.00410958
orf19.1170	1.03518	0.446832	0.792134	0.0224267	1.13773	0.0698517	0.897596	0.105126	0.921601	0.169302	0.887056	0.06401	0.571993	0.00413051	0.423054	0.00118512	0.429581	0.00101817	0.494273	0.00176248	0.895287	0.0888019	0.606127	0.0047515	0.669199	0.00758105	0.519964	0.00270784	0.507085	0.00326394	0.982855	0.638754	0.681541	0.0122344	0.478251	0.00330946	0.542901	0.00383051	0.656586	0.00806704
orf19.1171	0.678948	0.193913	1.07985	0.682335	0.957579	0.793386	2.12137	0.0418643	1.971	0.0527886	0.96388	0.827272	0.452793	0.119738	4.68905	0.00990707	3.59527	0.0149134	5.10204	0.00858155	1.28868	0.302296	1.72272	0.0996072	1.10546	0.612432	1.42185	0.199622	2.84505	0.0312439	0.64401	0.143962	0.64844	0.167389	2.03153	0.0528763	0.626866	0.131652	1.29907	0.257312
orf19.1177	0.889375	0.0864262	0.680198	0.00631088	0.830309	0.0338568	0.767331	0.0159971	0.776738	0.0178439	0.81991	0.0232578	0.592559	0.00478688	0.403562	0.00107395	0.377232	0.000767256	0.482065	0.00165693	0.841731	0.0396232	0.579866	0.00385464	0.539857	0.00294757	0.425033	0.00164273	0.447217	0.00228521	0.796919	0.0261204	0.630625	0.00802174	0.388788	0.00194992	0.435854	0.00197532	0.520581	0.00320698
orf19.1178	1.04903	0.539399	1.16368	0.155576	1.0579	0.485617	1.03387	0.644926	1.07338	0.404979	0.955418	0.573994	1.4482	0.0393576	1.68327	0.0151756	1.55672	0.0195557	1.66284	0.0159219	0.688415	0.0351302	1.17119	0.136963	1.03245	0.630667	1.10305	0.265209	1.14916	0.186702	0.756982	0.0621433	1.36418	0.0481623	1.1359	0.218233	1.08945	0.327289	1.023	0.725332
orf19.1179	1.1851	0.00740527	1.65488	0.000265519	1.18007	0.00813777	1.18186	0.00785163	1.34251	0.00124053	1.18841	0.00500291	1.55792	0.00070124	0.793195	0.00341966	0.899679	0.0175281	1.09122	0.027438	1.20052	0.0077684	1.67	0.000824217	1.11433	0.02435	0.775048	0.00411777	0.803582	0.00774388	1.1351	0.0193295	1.54161	0.00122623	0.854359	0.0162979	0.837769	0.0104918	0.825491	0.00867901
orf19.117	0.747547	0.0223855	0.26337	0.000459876	0.659783	0.010399	0.379713	0.000935845	0.399507	0.00111392	0.684802	0.0121301	0.208705	0.00122778	0.399343	0.00217426	0.316038	0.00117346	0.284958	0.00121485	0.68225	0.0158909	0.264645	0.00144722	0.409666	0.00277008	0.286257	0.0015995	0.309479	0.00221473	0.728583	0.02596	0.251717	0.00201898	0.247347	0.00198437	0.37406	0.00297888	0.413628	0.00362828
orf19.1180	1.09416	0.146354	1.09736	0.138519	1.51066	0.00430884	1.60622	0.00259312	1.62103	0.00240887	0.886049	0.0736292	0.760441	0.0261451	0.657519	0.00709451	0.997705	0.89546	1.2622	0.0190733	1.01188	0.723492	0.971583	0.483758	0.978862	0.579506	1.08056	0.164672	1.12301	0.0972064	0.933858	0.217651	1.01681	0.690342	0.739338	0.0221593	1.06016	0.260849	1.30231	0.0199915
orf19.1181	0.847262	0.105917	0.831882	0.0876195	0.807776	0.0661633	1.01156	0.8086	1.04086	0.539314	0.942695	0.367921	0.707285	0.0363196	1.04356	0.506584	1.1806	0.0775012	1.2828	0.0373673	1.00778	0.835261	0.732876	0.0305166	0.798568	0.0540775	0.989049	0.797939	0.924778	0.297833	0.943577	0.383219	0.726416	0.0379227	1.09835	0.238479	0.902653	0.20304	0.914431	0.24165
orf19.1182	0.862519	0.0960473	0.613896	0.00745181	0.695367	0.0154109	0.503157	0.00279749	0.486003	0.00241981	0.808448	0.0422	0.503313	0.00637882	0.815397	0.055518	0.50194	0.0035685	0.451208	0.00313947	0.859723	0.0886589	0.587605	0.00859922	0.541388	0.00639048	0.48239	0.00441922	0.450429	0.00478065	0.782946	0.0413778	0.528839	0.0085133	0.557815	0.00990127	0.476514	0.00498753	0.452223	0.00441302
orf19.1183	0.833841	0.0628477	0.782677	0.0340682	0.83051	0.0600335	0.565382	0.00481758	0.506915	0.00275336	0.760793	0.0238529	0.572728	0.00966868	1.18059	0.0656307	0.978975	0.648915	0.858956	0.0898363	0.760504	0.0295344	0.700479	0.0180533	0.914858	0.19111	1.08472	0.207379	0.905196	0.186431	0.763035	0.0339915	0.707032	0.0263744	0.810784	0.0630598	1.02028	0.673623	0.95428	0.41652
orf19.1185	0.961782	0.385587	0.756035	0.0129661	0.909629	0.11734	0.732136	0.0101263	0.768699	0.0147189	0.909346	0.0987432	0.755661	0.0206274	1.04197	0.352303	0.799763	0.0183301	0.722481	0.0104275	0.866406	0.052776	0.754187	0.0149574	0.778022	0.0187577	0.597332	0.00409036	0.649384	0.00796505	0.882639	0.0723653	0.728826	0.0160741	0.902399	0.116725	0.653949	0.00730394	0.694263	0.00993507
orf19.1186	1.00155	0.908741	0.970193	0.511056	1.22969	0.0272547	1.03934	0.421536	1.02206	0.607223	0.885073	0.0703799	0.803348	0.0388862	0.803463	0.0273784	0.753041	0.0129267	0.724258	0.0121244	0.908785	0.118506	0.787923	0.0236826	0.833676	0.0388816	0.751442	0.0166654	0.874255	0.07957	0.851565	0.0527715	0.893516	0.11245	0.740355	0.0206933	0.796857	0.0284027	0.852921	0.0537041
orf19.1187	0.776308	0.0108851	0.418855	0.000338109	0.836143	0.0234451	0.627782	0.00174605	0.73409	0.00624335	0.752803	0.00876716	0.571242	0.00329442	1.38213	0.00548347	0.879973	0.0464954	0.792872	0.0173899	0.725576	0.00930381	0.557897	0.00259119	0.948737	0.222078	0.702174	0.0074582	0.743688	0.0141586	0.729899	0.0116847	0.556697	0.00422549	0.887775	0.0837366	0.885465	0.0685404	0.934139	0.175464
orf19.1189	0.567758	0.00238006	0.158351	0.000182512	0.339996	0.000447783	0.124846	0.000161426	0.151097	0.000180496	0.711183	0.0241514	1.12967	0.201996	3.91333	0.000624465	1.69326	0.00662239	0.867453	0.145811	0.662422	0.0204482	1.50353	0.0163824	1.05124	0.43033	0.628878	0.0163516	0.664297	0.025981	0.606301	0.0145621	0.880453	0.17723	1.98349	0.00571299	0.861225	0.122044	0.741864	0.0378282
orf19.118	1.21529	0.00908719	1.137	0.0245818	1.53921	0.000668217	1.47572	0.000914574	1.58394	0.000563163	1.2674	0.0031049	0.841851	0.0149507	1.14693	0.01371	1.6457	0.000508341	1.85968	0.000308868	1.1924	0.0121102	1.0384	0.196982	1.69943	0.00100936	1.7117	0.000987938	1.50554	0.00183346	1.29906	0.00597882	1.01989	0.45996	1.74202	0.00101836	1.55109	0.00173281	1.65849	0.00117309
orf19.1190	0.995859	0.872189	0.802326	0.0282946	1.21768	0.03137	1.29958	0.0163535	1.09147	0.157894	0.918477	0.165595	0.998049	0.939957	1.34378	0.0145113	2.01112	0.00140276	1.80259	0.00230747	0.916883	0.164755	0.970072	0.494895	1.40757	0.0120798	1.85211	0.0028426	1.87688	0.00312521	0.925506	0.208513	1.04682	0.397995	1.19338	0.0559231	1.81556	0.0038595	1.9482	0.00293045
orf19.1191	0.913555	0.179405	0.718959	0.0144062	1.03072	0.53796	0.991743	0.817818	0.813845	0.0388447	0.839751	0.0515462	0.694747	0.0209961	0.770127	0.0284885	1.03567	0.474944	0.927732	0.243776	0.893485	0.127158	0.921578	0.202194	0.962516	0.447373	1.11426	0.128098	1.11669	0.139577	0.903044	0.160411	0.896002	0.163072	0.672208	0.0182702	1.21984	0.0479541	1.19979	0.0563967
orf19.1192	0.77395	0.0445535	0.57316	0.00844081	0.680276	0.0192603	0.701495	0.0230394	0.782618	0.0486435	0.697114	0.0205301	0.527053	0.0113422	0.926471	0.321716	0.5881	0.00922403	0.786393	0.0555069	0.71817	0.0278893	0.501165	0.00665101	0.43331	0.00446657	0.485603	0.00607662	0.622795	0.0179211	0.669704	0.0216163	0.512259	0.0099346	0.565907	0.0136283	0.454449	0.0059733	0.658248	0.0201226
orf19.1193	0.851777	0.0128391	0.847174	0.0118939	0.735158	0.0018169	0.682085	0.000994605	0.713338	0.00139957	1.11057	0.0327929	1.95668	0.000525054	4.12237	1.6093e-05	2.62303	0.000132713	2.72343	0.000120992	1.12717	0.0356408	2.09761	0.00071476	1.84872	0.000990977	2.26022	0.000612372	1.95536	0.000861612	1.06968	0.104696	1.77741	0.00118189	2.83369	0.000147721	2.09499	0.000475256	1.80895	0.000979938
orf19.1195	0.901007	0.13619	1.25527	0.025756	1.00597	0.844332	0.94356	0.307695	0.944854	0.315822	0.941492	0.239046	0.911406	0.182153	0.516145	0.00258183	0.587927	0.00352248	0.64267	0.00666949	0.986572	0.708796	1.00572	0.834966	0.714317	0.0139685	0.439505	0.00220053	0.463813	0.00324533	0.959729	0.395335	0.978638	0.634746	0.595703	0.00826316	0.509415	0.00391802	0.523379	0.00422279
orf19.1196	0.902136	0.195192	0.611529	0.00909175	0.95546	0.468667	0.683764	0.0160848	0.691302	0.0171639	0.789077	0.0411487	0.57462	0.0136174	0.515748	0.00616555	0.679665	0.0155072	0.648616	0.015489	0.801053	0.0518379	0.65997	0.0165095	0.676502	0.0185478	0.593533	0.0105434	0.70118	0.0277829	0.879862	0.140605	0.632177	0.0184191	0.426817	0.00573045	0.660467	0.0186392	0.879486	0.139885
orf19.1198	0.944916	0.336264	0.65403	0.00847116	0.954895	0.409449	0.825539	0.047687	0.934872	0.277317	0.834031	0.0459266	0.472075	0.0039191	0.708049	0.0156931	0.539737	0.00347228	0.770153	0.0274618	0.946337	0.31647	0.702081	0.016272	0.651524	0.0110253	0.53317	0.00488608	0.614826	0.0111004	0.885489	0.113984	0.513192	0.00610564	0.576777	0.00907975	0.551937	0.0062515	0.660269	0.0126572
orf19.1199	0.931197	0.0697983	0.998099	0.87836	0.8068	0.00553616	0.685964	0.000946326	0.851353	0.0123296	1.01435	0.446805	0.721032	0.00235274	0.347281	0.000144465	0.363208	0.000111721	0.387095	0.00018245	1.07216	0.0614017	0.892192	0.0261055	0.832825	0.0099995	0.464171	0.000636093	0.43744	0.000694171	1.07734	0.058813	0.832973	0.0137783	0.53898	0.000956248	0.490979	0.000502016	0.477334	0.000458109
orf19.119	0.885088	0.179747	0.686691	0.0212664	0.908867	0.252384	0.900523	0.223759	0.76457	0.0424433	0.752863	0.0283405	0.568438	0.0126034	0.400149	0.00291727	0.492166	0.00419721	0.526383	0.00648859	0.880054	0.140264	0.577754	0.0105158	0.714211	0.0268424	0.499813	0.00654068	0.636633	0.0196373	0.934324	0.337056	0.57482	0.0144682	0.585944	0.0155518	0.567976	0.011311	0.684402	0.0242023
orf19.11	1.43836	0.21281	0.98547	0.87863	4.18845	0.010851	6.45025	0.00447957	7.32988	0.00332034	0.58847	0.1863	5.58948	0.0129651	15.8066	0.0024151	25.7589	0.00134974	28.6124	0.00141439	0.564201	0.151586	3.18652	0.0278802	3.61399	0.0231007	37.0537	0.00147563	42.3171	0.00146316	1.37211	0.372855	3.94229	0.0370243	24.3881	0.00460589	53.4087	0.00212186	76.8928	0.00157023
orf19.1200	0.76988	0.030666	0.686242	0.0142739	0.720544	0.0191512	0.679176	0.0134674	0.772775	0.0316182	0.870078	0.083236	0.55307	0.00765333	0.55575	0.00538254	0.492292	0.00283736	0.530433	0.00441764	0.967096	0.510382	0.664803	0.014205	0.714302	0.0207469	0.55602	0.00678831	0.530279	0.00748009	0.909974	0.184787	0.553751	0.00904363	0.59577	0.0117254	0.495825	0.00507953	0.558962	0.00748989
orf19.1201	0.837083	0.0468439	0.537439	0.00211247	0.800078	0.0292931	0.628037	0.00522822	0.715135	0.0123799	0.893628	0.0918699	0.349215	0.00153736	0.434948	0.00170288	0.371638	0.00101206	0.429246	0.00165256	0.871219	0.074345	0.442206	0.00226016	0.580884	0.00526282	0.380283	0.00172105	0.405163	0.00242397	0.93062	0.223088	0.475948	0.00438419	0.457041	0.00393439	0.45185	0.00305476	0.485192	0.00365783
orf19.1202	0.813221	0.0707707	0.305729	0.00113678	0.738959	0.0325895	0.530894	0.00621888	0.67831	0.019492	0.756995	0.0336741	0.303459	0.00293104	0.714873	0.0287021	0.294545	0.00161693	0.311797	0.00212571	0.640603	0.015291	0.223286	0.00154462	0.306378	0.00220329	0.279048	0.00195774	0.277602	0.00248211	0.682634	0.0230262	0.235927	0.00245405	0.343808	0.00417197	0.318445	0.00289513	0.352133	0.00345051
orf19.1203.1	1.15898	0.0196446	1.50852	0.000877705	1.51728	0.000846171	1.57157	0.000653178	1.24709	0.00695535	0.951496	0.133539	1.43802	0.00203095	0.96853	0.283451	1.10088	0.036353	1.04486	0.178126	0.933574	0.0936817	1.34431	0.0044414	1.3772	0.00367904	1.14118	0.0270043	1.2626	0.00906434	0.883613	0.0357052	1.38247	0.00479234	1.12359	0.0404896	1.18674	0.0176618	1.15846	0.023865
orf19.1203	0.924279	0.240605	0.882223	0.117285	1.11333	0.144314	1.00716	0.836902	0.92454	0.241774	0.828296	0.0481449	0.783019	0.0490814	0.574554	0.00639076	0.860638	0.0744889	0.846851	0.0735412	0.908595	0.168993	0.939188	0.289251	0.90372	0.155991	0.883457	0.114825	0.984695	0.741742	0.873223	0.105547	0.920428	0.245402	0.521836	0.00747761	0.910344	0.185067	1.08806	0.207957
orf19.1204	0.860665	0.0937112	0.540886	0.00388468	0.938804	0.331991	0.682003	0.0139086	0.712669	0.0180792	0.813122	0.0458712	0.548948	0.00918899	0.531031	0.00562701	0.536643	0.00461814	0.569856	0.00734983	0.910997	0.191958	0.545448	0.00686025	0.592277	0.00929569	0.544096	0.00680933	0.624615	0.014734	0.851692	0.08928	0.520128	0.00852109	0.468397	0.006276	0.565346	0.00869907	0.658359	0.0163687
orf19.1207	4.01217	0.0336623	2.19955	0.124304	4.88388	0.0247648	2.10317	0.135695	7.07084	0.0141887	0.963048	0.846622	1.30738	0.451233	8.49426	0.00655994	2.5293	0.0504356	1.66866	0.180704	1.75013	0.137363	0.279153	0.0593802	0	0.0240154	0.338848	0.0746245	0.98161	0.963013	1.20451	0.507654	1.7913	0.121599	5.50173	0.0133213	0.282856	0.0555989	0.645651	0.220116
orf19.1208	1.0241	0.678816	0.704498	0.023221	0.903114	0.222819	0.904293	0.226624	1.10357	0.222961	0.786232	0.0505803	1.08885	0.331839	1.54385	0.0130432	1.04925	0.468759	1.07164	0.364333	0.790011	0.0511833	0.719782	0.0284214	0.655708	0.0178182	0.615338	0.0134521	1.08515	0.276868	0.605397	0.0140512	0.918571	0.291772	0.821919	0.0887867	0.761611	0.0431104	0.980955	0.713018
orf19.120	1.00141	0.92274	1.21504	0.143858	1.38132	0.0528476	1.48451	0.0338231	1.13354	0.275471	0.800892	0.0945238	0.998365	0.954835	0.354701	0.00589566	0.770778	0.0706763	0.483485	0.0120538	0.719687	0.0493273	0.815934	0.111315	0.807107	0.102307	0.717416	0.0484642	0.771107	0.0878682	0.802814	0.110709	1.13898	0.242831	0.702908	0.0596327	0.824027	0.134812	0.964739	0.645137
orf19.1210	1.11634	0.118706	1.00465	0.86515	1.22929	0.0325966	1.26724	0.0241382	1.17595	0.0550231	1.01423	0.705322	0.843821	0.0708157	1.36577	0.011014	1.25669	0.0201521	1.14167	0.0724598	1.05727	0.278916	0.993743	0.83223	1.15034	0.0697213	1.36809	0.0142859	1.38595	0.0149633	1.05982	0.287099	0.999939	0.975946	1.11629	0.126857	1.30502	0.0226787	1.38597	0.0146475
orf19.1212	1.11717	0.0397766	1.45784	0.00130778	1.29112	0.00502468	1.65796	0.000512031	1.47836	0.00117845	1.03246	0.267015	1.42143	0.00245392	1.03919	0.229036	1.29557	0.00404626	1.46782	0.00169262	1.04794	0.173078	1.44588	0.00276809	1.1843	0.0172966	1.28872	0.00690726	1.39424	0.00407358	1.02715	0.364085	1.44267	0.00388468	1.03552	0.295532	1.3375	0.00593746	1.44687	0.00341147
orf19.1214	0.910591	0.0764216	0.522594	0.000561085	0.867738	0.0323338	0.771514	0.00817206	0.963285	0.313642	0.925713	0.0742733	0.375828	0.000685457	0.35461	0.000387287	0.438215	0.000480279	0.509442	0.000873767	0.92633	0.0965197	0.432186	0.000956806	0.647255	0.00304468	0.483788	0.00114747	0.575924	0.00243681	0.955058	0.22268	0.414261	0.0010178	0.401665	0.000942109	0.45907	0.00106664	0.675093	0.00460967
orf19.1215	0.99764	0.922754	0.995803	0.911519	0.794816	0.161858	0.800765	0.170279	1.02303	0.792226	0.861269	0.2561	0.622746	0.0639329	0.471656	0.0202205	0.411855	0.0115104	0.295188	0.00804868	0.766809	0.106143	0.603172	0.0358386	0.716222	0.0728607	0.323597	0.00873656	0.414987	0.01712	0.87815	0.302171	0.710146	0.0897713	0.528857	0.0329596	0.473521	0.0207907	0.44774	0.0184257
orf19.1217	0.849554	0.0689278	0.572441	0.00405067	0.715636	0.0153975	0.646725	0.00820233	0.677302	0.0111105	0.897321	0.121781	0.620973	0.0115093	0.390643	0.00177361	0.481296	0.00247482	0.40248	0.00186936	0.830437	0.0515247	0.603442	0.00748419	0.583114	0.00662502	0.435096	0.00268933	0.46924	0.00414149	0.905207	0.156357	0.578323	0.00919721	0.339909	0.00250642	0.471711	0.00395073	0.586575	0.00773085
orf19.1219	0.781106	0.0340933	0.466308	0.00205163	0.769682	0.0302493	0.595307	0.00634149	0.622555	0.00801913	0.801291	0.0354453	0.440484	0.00382062	0.222835	0.000902295	0.316818	0.00115988	0.2555	0.00103628	0.952282	0.385017	0.557251	0.00692912	0.521048	0.00554946	0.378176	0.00249786	0.388181	0.00338744	0.950773	0.386104	0.45452	0.00531333	0.186729	0.0013453	0.406451	0.00335798	0.545872	0.00716065
orf19.121	1.2041	0.0550933	0.705864	0.0169047	1.32545	0.0221444	1.29815	0.026286	1.23011	0.0436102	0.709532	0.0156584	0.70435	0.0273232	0.556994	0.00621522	0.885682	0.117264	0.874523	0.115145	0.774442	0.0348071	0.786058	0.0387982	0.839278	0.0680818	0.877086	0.111077	1.12409	0.140727	1.04908	0.418178	0.856393	0.10995	0.56448	0.0107543	0.835016	0.0734114	1.50512	0.0133015
orf19.1220	0.929049	0.143106	0.609731	0.001652	0.908201	0.0885463	0.769857	0.0108823	0.770932	0.0110209	0.787021	0.0103351	0.47233	0.00146735	0.711701	0.00584899	0.749049	0.00672766	0.745147	0.00816896	0.85974	0.0377139	0.602942	0.00311603	0.82955	0.0256198	0.711571	0.00745197	0.815119	0.0268943	0.831184	0.0287517	0.584779	0.00431721	0.667409	0.00764812	0.74665	0.0117377	0.870463	0.0482886
orf19.1221	1.0272	0.556657	1.01675	0.686426	1.07511	0.218148	1.20043	0.0387059	1.0986	0.14512	0.892788	0.0868772	0.901576	0.152558	0.59944	0.00457653	0.846485	0.0412205	0.802385	0.029061	0.916705	0.151162	0.946099	0.274032	0.896014	0.105374	0.98147	0.626498	0.918163	0.178273	1.0078	0.810194	1.00893	0.823278	0.694073	0.0163856	0.994349	0.84326	1.13351	0.0876136
orf19.1223	0.953573	0.441187	0.666082	0.0129571	1.05415	0.397328	0.986078	0.764815	1.08237	0.255352	0.944087	0.350436	0.721485	0.0351946	0.682758	0.0180359	0.799976	0.0418511	0.85213	0.0938501	0.997943	0.911724	0.85914	0.096272	1.10122	0.182809	0.855278	0.0917463	0.951635	0.432285	1.08678	0.234264	0.747532	0.0388194	0.604315	0.0141603	0.823656	0.0654985	1.20509	0.0636571
orf19.1224	0.765291	0.027917	0.578302	0.00525926	0.53811	0.00343429	0.413006	0.00130955	0.4877	0.002292	0.578367	0.0051911	0.543198	0.00752009	8.99169	2.73488e-05	3.95952	0.000300992	1.85357	0.00265243	0.636291	0.0117182	0.592619	0.00874912	0.52045	0.00548955	0.332417	0.00198493	0.812755	0.060999	0.725261	0.0285829	0.757831	0.0444131	4.07923	0.000660868	0.651119	0.0168328	0.660303	0.0180596
orf19.1225	1.00526	0.879	0.502064	0.00557411	1.16832	0.117108	0.711905	0.0280573	0.889616	0.200871	0.657392	0.0144922	0.360279	0.00382577	0.823899	0.0792491	0.505041	0.00508084	0.489281	0.00581805	0.619506	0.0146609	0.353408	0.00304667	0.571575	0.0107573	0.389965	0.00375076	0.511312	0.00950899	0.761071	0.0460645	0.268931	0.00324065	0.577727	0.0157944	0.487472	0.00770781	0.682162	0.0253336
orf19.1227	0.885634	0.555709	2.12784	0.0376326	19.5135	0.000488248	45.077	0.00024031	23.3441	0.000423442	0.913831	0.65401	15.7448	0.00180825	46.5449	0.000549891	262.326	9.85116e-05	198.307	0.000127814	0.405053	0.0499358	5.43589	0.00644195	44.919	0.000823008	240.156	0.00036924	188.424	0.000439101	1.02951	0.859907	6.79463	0.00559023	67.7007	0.000434016	154.613	0.000156682	162.345	0.000148775
orf19.1228	0.861479	0.104494	0.370907	0.00124003	1.16712	0.0894958	0.981686	0.719519	1.01602	0.7436	0.783327	0.0293689	0.311665	0.00194924	0.519983	0.00441764	0.715477	0.0154931	0.53605	0.00508493	0.782781	0.0359842	0.304733	0.00170912	0.669882	0.014265	0.70754	0.0190262	0.782585	0.0440198	0.939254	0.322876	0.347411	0.00333823	0.394522	0.00426462	0.757785	0.03376	1.17598	0.0791604
orf19.1229	0.888603	0.13682	0.625571	0.00779426	0.79715	0.039153	0.757976	0.0259728	0.838612	0.0659048	0.847275	0.059467	0.676662	0.0191448	0.298391	0.00119693	0.495612	0.00286242	0.459532	0.00278515	0.747547	0.024365	0.607992	0.00838729	0.539759	0.00533947	0.458804	0.00324614	0.571053	0.00856974	0.972959	0.58232	0.71553	0.0266912	0.342397	0.00295643	0.524849	0.00614741	0.755342	0.0303436
orf19.122	1.02521	0.560199	0.933989	0.223759	0.885062	0.0858581	0.914779	0.150188	0.963436	0.430442	1.07967	0.148705	0.9441	0.310269	0.71183	0.010533	0.635237	0.00430301	0.822108	0.0327144	1.08487	0.146863	1.07635	0.171141	0.867386	0.0609999	0.682	0.00931482	0.771664	0.0257483	1.25526	0.0255836	1.06672	0.241126	0.792453	0.0338374	0.88229	0.0833995	0.957134	0.352419
orf19.1232	1.08968	0.061467	1.47397	0.00104502	1.10337	0.0461891	1.36678	0.00207188	1.4094	0.0015155	1.10184	0.0291352	1.33728	0.00285507	0.61949	0.0010698	1.11304	0.0234515	1.22786	0.00560478	1.10747	0.0383435	1.312	0.00457442	1.18771	0.0132893	1.21255	0.0104816	1.26682	0.0072805	1.14612	0.0244435	1.39991	0.00384214	0.834813	0.0185862	1.1265	0.0318672	1.32274	0.0051454
orf19.1233	0.872192	0.0303618	0.851653	0.0217075	0.893199	0.0454452	0.731585	0.00363569	0.857046	0.0237095	0.887958	0.0247355	0.696827	0.00349808	0.266871	0.00018124	0.337282	0.000193271	0.3362	0.000267008	0.901126	0.0469587	0.713453	0.00427147	0.653127	0.00261274	0.358046	0.000618202	0.398976	0.000854419	0.95471	0.196271	0.744576	0.00872301	0.390102	0.00068338	0.440083	0.000706512	0.487218	0.00101302
orf19.1234	1.02357	0.675794	0.665702	0.0155176	0.943351	0.399376	1.00122	0.919377	1.13969	0.135381	0.83643	0.0857809	1.34733	0.0352628	1.56509	0.0116053	1.10826	0.200502	1.28519	0.0429507	0.69724	0.0221414	0.682093	0.0198832	0.580236	0.00997281	0.683592	0.0200727	1.00581	0.897478	0.623767	0.0142742	0.866618	0.135112	0.744971	0.0411197	0.74285	0.0338331	0.872112	0.126425
orf19.1235	1.06204	0.171696	1.05952	0.18293	0.699249	0.00342592	0.492708	0.000496217	0.504619	0.000553674	0.913789	0.0788152	1.19671	0.0233485	0.344161	0.000571628	0.748066	0.00685771	0.682347	0.00450183	1.0819	0.11394	1.51121	0.00378087	0.496695	0.00172009	0.436714	0.00123922	0.491299	0.00213014	1.02812	0.43422	1.27087	0.0164592	0.435279	0.00169324	0.512469	0.00210664	0.558736	0.00281383
orf19.1236	0.918525	0.11432	0.650578	0.00258791	1.00073	0.918616	0.875177	0.0475932	0.933641	0.164145	0.849707	0.0229059	0.533718	0.00199789	0.520832	0.00130995	0.547103	0.00127231	0.557368	0.00164524	0.843144	0.0288128	0.548057	0.00210158	0.661957	0.00462512	0.52514	0.00185448	0.610296	0.00401426	0.922656	0.120021	0.583154	0.00417197	0.500726	0.00249932	0.579133	0.00321346	0.739416	0.0108055
orf19.1237	0.984756	0.776542	1.33079	0.0320283	2.29388	0.00141088	11.3849	8.74729e-05	6.42183	0.000144744	0.923332	0.281458	3.01381	0.00117178	3.11431	0.000994326	26.2431	5.89147e-07	23.1314	1.82946e-06	0.780846	0.0472446	2.1055	0.00350688	2.90389	0.00149197	19.779	0.000206667	21.9307	0.000209581	0.758532	0.0430214	1.66185	0.0112875	5.59071	0.000398171	17.4242	2.82481e-05	18.5012	2.37519e-05
orf19.1238	0.852309	0.0936911	0.517252	0.00387104	0.816608	0.0591471	0.627647	0.0104821	0.60576	0.00857746	0.782245	0.0346944	0.486772	0.00637501	0.465674	0.00394381	0.346872	0.00163398	0.419583	0.00292028	0.737289	0.0268784	0.377925	0.00266859	0.470768	0.00439736	0.369823	0.00258617	0.418876	0.00421913	0.751765	0.0326792	0.404272	0.00455829	0.374266	0.00391755	0.378058	0.00317823	0.422785	0.00398189
orf19.1239	0.231248	0.0302784	0.159458	0.0224971	0.71993	0.294199	0.917444	0.712409	1.27371	0.356422	2.06699	0.102309	1.42489	0.376646	113.319	0.000580434	1.59007	0.216468	10.8029	0.00560081	3.02541	0.0645503	2.54701	0.0880617	0.772094	0.502818	1.08825	0.763558	2.14803	0.14315	0.826193	0.47785	1.13628	0.602877	14.7605	0.00420183	0	0.0209326	0.249235	0.0510415
orf19.123	0.957091	0.517722	0.377179	0.00180481	1.00357	0.894762	0.648135	0.0154804	0.644175	0.0150476	0.821041	0.0641027	0.24332	0.00209755	0.441906	0.00426105	0.296147	0.00156865	0.314195	0.00209188	0.74271	0.0340715	0.296612	0.00223631	0.560421	0.00968276	0.335371	0.00271184	0.351608	0.00374933	0.837371	0.0922869	0.257854	0.00294183	0.30939	0.00375067	0.411296	0.00484394	0.421145	0.00507547
orf19.1240	0.963367	0.56215	0.752822	0.0354671	1.40802	0.0193468	1.55285	0.0105949	1.53113	0.0115581	0.935252	0.336158	0.999446	0.961277	0.992318	0.879054	1.57425	0.00903953	1.45513	0.016248	0.951453	0.429217	1.04969	0.430482	1.30494	0.0367705	1.4972	0.0158207	1.72376	0.00897919	1.07664	0.314883	1.06559	0.391484	0.764765	0.0566046	1.61505	0.0124961	2.28896	0.00353637
orf19.1244	0.855712	0.0691002	0.636753	0.00655485	0.804223	0.0345931	0.606038	0.00501671	0.652111	0.00746592	0.760104	0.0180735	0.539545	0.00535507	0.406848	0.00170198	0.422581	0.00151674	0.498726	0.00283603	0.749759	0.0207512	0.57735	0.00551876	0.484159	0.00302797	0.391397	0.00189845	0.421067	0.0027995	0.779318	0.030305	0.576448	0.00809076	0.324792	0.00204899	0.45778	0.00328809	0.510286	0.00433684
orf19.1246	0.822785	0.0354227	0.71485	0.0111458	0.844563	0.0477034	0.598263	0.00322264	0.552835	0.00211622	0.723443	0.010685	0.580993	0.00602536	0.593446	0.00448567	0.707726	0.00925867	0.618514	0.00559352	0.773186	0.0225688	0.740411	0.0167046	0.701724	0.0119568	0.589477	0.00505526	0.627549	0.00876639	0.803585	0.0344422	0.715629	0.0187761	0.43309	0.0031778	0.617137	0.00751485	0.746073	0.0202924
orf19.1247	1.00114	0.917204	0.664434	0.00914822	0.896903	0.136678	0.683537	0.0109363	0.817502	0.0420354	0.980935	0.656788	0.513738	0.00527733	0.82926	0.0537858	0.594594	0.00518744	0.641055	0.00960478	0.885367	0.105793	0.593702	0.0069595	0.647623	0.0102747	0.426363	0.00256474	0.535633	0.00617678	0.883131	0.10874	0.502278	0.00568499	0.726176	0.0252945	0.443139	0.00334205	0.643002	0.0110027
orf19.1248	0.95011	0.23756	0.824725	0.0201264	0.868433	0.0389576	0.70809	0.00470326	0.734026	0.00635011	0.892436	0.0475368	0.733929	0.0104213	0.6592	0.00338068	0.597999	0.00176211	0.594761	0.00208605	0.871574	0.0412189	0.771077	0.0120295	0.704726	0.00640874	0.50487	0.00162471	0.549013	0.00261026	0.86862	0.0442534	0.777052	0.0180074	0.613685	0.00478775	0.598413	0.00347873	0.617766	0.0039551
orf19.1249	0.878504	0.0903437	0.733405	0.0149899	0.90554	0.14493	0.810237	0.0339932	0.819968	0.0384764	0.828572	0.0301088	0.453942	0.00231786	0.39717	0.00121336	0.40816	0.00107445	0.468303	0.00177414	0.879949	0.0786214	0.566073	0.00427879	0.605498	0.00566074	0.476119	0.00250291	0.428988	0.00249095	0.861894	0.0652567	0.543127	0.00556105	0.510056	0.00462856	0.492839	0.00336208	0.519055	0.00388291
orf19.124	0.769855	0.0137558	0.435836	0.000551969	0.69203	0.00561405	0.487868	0.000776465	0.653229	0.00345572	0.875614	0.0335768	0.231047	0.000456124	0.199816	0.000248403	0.179237	0.000157364	0.16034	0.000198047	0.876405	0.0473118	0.268297	0.000660527	0.469103	0.00144967	0.244744	0.000613891	0.209954	0.000670729	0.976827	0.495553	0.292904	0.000721829	0.252033	0.000571101	0.239234	0.000383628	0.245923	0.000403876
orf19.1250	0.7393	0.00989662	0.395142	0.000432713	0.5848	0.00175076	0.425004	0.000499318	0.505949	0.000895318	0.860351	0.0292464	0.226498	0.000516465	0.267195	0.000392279	0.211645	0.000222202	0.216613	0.000307132	0.877386	0.0520032	0.265345	0.000704465	0.48554	0.00171919	0.271285	0.000720651	0.256654	0.000814729	0.905427	0.0933909	0.300826	0.000854264	0.317565	0.000958419	0.309892	0.000686574	0.303046	0.000648744
orf19.1251	0.799883	0.0434438	0.411862	0.00142223	0.714196	0.0186152	0.563372	0.0051231	0.642877	0.0103868	0.80312	0.0359763	0.315861	0.00195467	0.42514	0.00241231	0.310994	0.00112546	0.313516	0.00137377	0.749987	0.0261457	0.309771	0.00168856	0.456702	0.00346344	0.340495	0.00190862	0.32942	0.00231553	0.869201	0.101099	0.336883	0.00284561	0.354232	0.00313687	0.351285	0.00245588	0.385637	0.00289687
orf19.1252	0.854623	0.0276106	0.599982	0.0011782	0.810212	0.0146748	0.567585	0.000859039	0.673152	0.00242837	0.83592	0.0165191	0.423426	0.00102533	0.439335	0.00075076	0.370885	0.000419039	0.393861	0.000600775	0.853842	0.0301571	0.557978	0.00201358	0.520066	0.00165259	0.332489	0.000746109	0.375923	0.00103417	0.901338	0.070503	0.514375	0.00236778	0.363721	0.000921085	0.401751	0.000906791	0.477032	0.00147504
orf19.1253	0.600827	0.00356732	0.499812	0.00150698	0.487133	0.00137312	0.475123	0.00125188	0.565338	0.00263622	0.478494	0.0011907	0.225629	0.000655566	0.250233	0.000472248	0.191028	0.000259876	0.217732	0.000399504	0.539536	0.00281467	0.288	0.00088555	0.279263	0.000856899	0.196779	0.000652093	0.224199	0.00085938	0.494003	0.00289857	0.30252	0.00125169	0.260623	0.000981674	0.233555	0.000616403	0.292647	0.000920713
orf19.1254	1.03349	0.351658	1.02948	0.396971	1.18152	0.0202683	1.25479	0.00981349	1.09311	0.0786601	0.912596	0.059114	0.935554	0.158508	0.675358	0.00298341	0.934529	0.103643	0.963561	0.287137	0.949696	0.183327	1.00893	0.709018	0.953728	0.205792	0.998283	0.89419	1.03777	0.301317	0.956358	0.239483	1.02668	0.438954	0.639844	0.0047485	1.06661	0.139403	1.16334	0.0305136
orf19.1255	0.793073	0.154031	0.58103	0.0319891	0.689918	0.067632	0.806437	0.172973	0.98711	0.855079	0.791828	0.174618	0.488295	0.0426979	0.985998	0.889099	0.999315	0.933101	1.28618	0.152864	1.1008	0.431517	0.471458	0.0259303	0.613622	0.0531013	0.981713	0.824261	1.0728	0.567766	0.946776	0.643801	0.445493	0.032492	0.976692	0.83509	1.18191	0.273538	1.11895	0.41149
orf19.1257	0.666779	0.11339	0.342944	0.0193003	1.12811	0.464957	0.33561	0.018587	0.256737	0.0128626	2.2765	0.0538447	1.27288	0.465252	0.379705	0.0853922	2.64637	0.0367674	1.88045	0.105862	0.633922	0.20023	0.248123	0.0440883	2.68197	0.0340564	4.03853	0.0157273	0.731545	0.376481	0.76616	0.30324	1.00754	0.907316	0.45372	0.0875353	0.364911	0.0572766	3.00023	0.0260416
orf19.1258	0.301575	0.00373169	0.119426	0.00111609	0.373078	0.00636295	0.253945	0.00272685	0.359703	0.00576434	0.136016	0.00192874	0.0896456	0.00254419	0.171567	0.00277715	0.17596	0.00240043	0.21351	0.003428	0.212004	0.0048925	0.142455	0.00350853	0.305569	0.00787612	0.336748	0.0091654	0.334904	0.0117824	0.229942	0.0061471	0.128749	0.00474202	0.259541	0.00871919	0.4035	0.0136276	0.420629	0.0147728
orf19.1259	0.855916	0.0816461	0.557816	0.00404608	0.857376	0.0833625	0.799885	0.03936	0.940222	0.326812	0.848157	0.0622766	0.595819	0.0108023	0.386541	0.00192158	0.546475	0.00418843	0.581424	0.00661191	0.878994	0.106192	0.572455	0.00692012	0.608246	0.00887532	0.500918	0.00441147	0.634435	0.0137409	0.902537	0.161708	0.620226	0.0133085	0.375414	0.0033555	0.55647	0.00718955	0.7932	0.0416263
orf19.125	1.16868	0.00579095	1.76932	0.000142388	0.654426	0.000383287	1.88117	0.000120806	1.88199	0.000120186	1.43365	0.000573519	2.56415	9.67442e-06	0.716884	0.00106499	2.22972	3.2124e-05	2.28176	2.26667e-05	1.35871	0.00180291	2.40021	0.000287628	0.881909	0.0152985	1.90929	0.000485085	2.37993	0.000328837	1.4969	0.00104769	2.19745	0.000111132	1.12474	0.0203092	1.85096	0.00025969	2.38739	5.78915e-05
orf19.1260	0.791897	0.0253364	0.410123	0.000718326	0.651362	0.00598112	0.537802	0.00197076	0.567544	0.00252112	0.816844	0.0274856	0.375292	0.00164626	0.342868	0.000997798	0.362689	0.000873426	0.369151	0.00113135	0.778166	0.0231267	0.405803	0.00175039	0.440624	0.0020547	0.310631	0.001124	0.362332	0.00181805	0.89913	0.115689	0.377586	0.00228605	0.342674	0.00190267	0.375779	0.00176112	0.455512	0.00273634
orf19.1261	0.841011	0.0445614	0.44277	0.000853581	0.799542	0.0262381	0.572712	0.00243991	0.604535	0.00331473	0.85024	0.0377285	0.343666	0.00124533	0.37381	0.0010035	0.325158	0.000647194	0.301785	0.000737147	0.839168	0.0410807	0.378075	0.00141476	0.447499	0.00193448	0.304597	0.00103826	0.301607	0.00124896	0.850815	0.05262	0.365959	0.00193507	0.327476	0.00153228	0.339166	0.00127457	0.37406	0.00156698
orf19.1263	1.19655	0.080485	2.49632	0.000895039	15.3659	6.0062e-05	19.5077	4.47132e-05	23.6834	3.49767e-05	1.30999	0.0251586	3.42184	0.000770047	16.242	1.65271e-05	34.6626	0	34.009	0	0.957189	0.466157	2.1316	0.00320998	49.0164	7.45736e-05	55.433	6.21705e-05	54.8022	7.81705e-05	1.08073	0.281354	4.07544	0.00079445	32.4015	4.34109e-06	50.878	2.17054e-07	56.9714	6.20155e-08
orf19.1264	1.33866	0.0154857	6.46814	8.7907e-05	10.082	5.02016e-05	13.1001	3.36124e-05	10.4522	4.58605e-05	1.38012	0.00992825	9.37424	1.91318e-05	7.83923	2.45271e-05	14.9279	0	11.9702	1.39535e-06	1.02543	0.553813	7.05366	0.000322171	18.9136	0.00010645	19.8407	9.83256e-05	15.3136	0.000159845	1.14473	0.0833574	10.1123	2.99535e-05	11.0662	2.31938e-05	19.3295	8.06202e-07	16.5612	2.32558e-06
orf19.1265	0.835687	0.0809104	0.612157	0.0101341	0.990835	0.830287	0.900314	0.199928	0.850418	0.0975067	0.772272	0.0344177	0.684506	0.0290902	0.46652	0.0043756	0.493797	0.00424447	0.524514	0.00643668	0.739926	0.0290724	0.541898	0.00719271	0.510575	0.0060222	0.467124	0.00458068	0.525826	0.00858902	0.731144	0.0300004	0.637428	0.0184203	0.372249	0.00427095	0.51063	0.00702146	0.607516	0.0124815
orf19.1266	0.923516	0.269912	1.3651	0.0194246	1.13517	0.128354	1.76963	0.00329271	1.21752	0.053711	0.843118	0.0791817	1.79598	0.00571352	7.5191	0.000139969	8.63503	0.000107907	8.33355	0.000119194	0.991282	0.827053	1.84177	0.00559795	1.8704	0.00523237	7.76416	0.000444403	7.26421	0.000485891	0.857664	0.106567	1.70146	0.00898484	4.55768	0.00052586	5.4994	0.000312651	5.64412	0.000299814
orf19.1267.1	1.00162	0.899564	0.780641	0.0114508	0.938348	0.171757	0.842537	0.0256196	0.941437	0.186407	0.934415	0.112389	0.53999	0.00182118	0.572946	0.00158127	0.469265	0.000693984	0.545441	0.00132419	0.984188	0.574396	0.646717	0.00362676	0.570527	0.0021355	0.404391	0.000966946	0.484773	0.00166357	0.932017	0.131899	0.528702	0.00249674	0.528073	0.0024885	0.461244	0.00127005	0.537198	0.00206679
orf19.1267	0.890423	0.0689295	0.406586	0.000419628	1.16185	0.0366759	1.01975	0.584162	1.02606	0.496396	0.845241	0.0262219	0.362482	0.00106155	0.59325	0.00256183	0.700745	0.00512775	0.684101	0.00560164	0.813114	0.0237036	0.368382	0.0010516	0.781466	0.0168957	0.708448	0.00839126	0.772701	0.0196259	0.862645	0.0481745	0.374751	0.0014098	0.468049	0.00244195	0.677734	0.00755296	0.969675	0.423839
orf19.1268	0.539076	0.0172164	0.772654	0.0956153	0.609815	0.0269608	0.604909	0.026182	0.620314	0.0288256	0.694148	0.0419643	0.273635	0.00627526	0.452154	0.0116878	0.414374	0.00756471	0.413927	0.00968316	0.661762	0.0471878	0.752109	0.0889848	0.887547	0.295893	0.474006	0.0169125	0.52156	0.0269117	1.10297	0.377071	0.430218	0.0188074	0.789165	0.149533	0.659222	0.0520713	0.873599	0.278383
orf19.1270	0.941128	0.537003	1.31545	0.0749504	1.13722	0.265666	1.91235	0.0104441	2.03913	0.00749386	1.10375	0.319421	0.91525	0.452181	1.15929	0.207378	1.53493	0.02313	1.86809	0.0107016	1.00291	0.91138	0.830085	0.149777	1.37043	0.0543702	1.55111	0.0286849	2.00751	0.0117104	1.06476	0.49892	1.00295	0.954398	1.26209	0.11262	1.38637	0.0553191	1.85808	0.0151025
orf19.1272	0.723382	0.0107607	0.375549	0.000486853	0.628182	0.00361067	0.40302	0.000576341	0.440221	0.000737426	0.672129	0.0045475	0.204336	0.000581612	0.180871	0.000337426	0.203007	0.000272434	0.225096	0.000412031	0.705146	0.00946161	0.259257	0.000806636	0.341616	0.00106233	0.194708	0.000642357	0.228874	0.000859628	0.692592	0.0101696	0.27027	0.000949302	0.23605	0.000771194	0.273301	0.000719597	0.313636	0.000960961
orf19.1273	0.873472	0.0363027	0.407553	0.000279101	0.748521	0.00616912	0.513336	0.00054031	0.604683	0.00115712	0.811151	0.0103972	0.271783	0.00043786	0.377189	0.000482915	0.296422	0.000232713	0.303894	0.000332837	0.802489	0.0141852	0.316227	0.000642884	0.427345	0.000968589	0.292699	0.000603876	0.29842	0.000720186	0.783481	0.0129408	0.291299	0.000495845	0.354658	0.000732	0.330483	0.000469581	0.391759	0.000693302
orf19.1274	0.914031	0.446258	0.553785	0.0253964	0.784821	0.135817	0.783999	0.134792	0.959593	0.678866	0.73018	0.102222	0.450571	0.0335216	0.888108	0.406052	1.00625	0.902381	1.20476	0.23067	1.02054	0.806488	0.427553	0.0203836	0.642583	0.0608274	1.02582	0.774797	1.17202	0.282466	0.952152	0.666584	0.538071	0.0476492	0.94625	0.666178	1.13539	0.361727	1.32894	0.123169
orf19.1275	0.923583	0.401379	0.980891	0.777483	0.988216	0.83785	1.56996	0.0188251	1.38993	0.0385172	0.916307	0.367888	0.808167	0.164445	2.21262	0.00536251	2.8627	0.00228465	2.8513	0.00241761	0.867631	0.193604	0.85485	0.1687	1.04511	0.560747	2.0705	0.00755008	2.40704	0.00544741	1.01047	0.850088	0.960239	0.64734	1.76705	0.0178854	2.19923	0.00776667	2.71094	0.00439746
orf19.1276	1.00532	0.862822	0.517191	0.00279451	1.00391	0.881817	0.68946	0.0135683	0.699187	0.0146975	0.893367	0.124924	0.447004	0.00395963	0.287852	0.00120589	0.338583	0.00129029	0.330666	0.00149789	0.828558	0.0547248	0.419785	0.002728	0.488891	0.00400341	0.259739	0.00128772	0.374415	0.00278422	0.938125	0.29757	0.40993	0.00402561	0.262024	0.00192716	0.326164	0.00208016	0.487798	0.00478921
orf19.1277	0.657165	0.00561426	0.203164	0.000211566	0.455759	0.000894202	0.39441	0.000585922	0.329861	0.000419597	0.707576	0.0209508	1.16758	0.123568	7.52407	0.000148992	2.95983	0.000830109	2.67195	0.00130788	0.668317	0.0176945	0.98056	0.688117	1.23185	0.0522126	1.4102	0.0196424	1.51114	0.0149967	0.581697	0.00928983	0.705694	0.0262647	2.55839	0.00182313	1.534	0.0111958	1.3763	0.0212576
orf19.1279	1.07229	0.170112	1.03095	0.446343	0.924274	0.145783	0.691265	0.00528022	0.746352	0.0101747	1.00276	0.878769	0.715598	0.0104693	0.837668	0.0281158	0.757168	0.0085707	0.699356	0.00610233	1.03854	0.329857	1.02124	0.529091	1.06571	0.173773	0.825485	0.0278079	0.833116	0.0374588	1.06168	0.206514	0.975013	0.526111	0.742284	0.0161676	0.876975	0.0602494	0.892761	0.0779716
orf19.1280	1.07813	0.0552413	1.06103	0.0898291	0.894728	0.0257975	0.672002	0.000740465	0.741804	0.00173563	0.915807	0.027776	1.01644	0.473348	0.629686	0.000845891	0.596021	0.000548868	0.545417	0.000495411	0.91118	0.0370166	0.980622	0.370576	0.688906	0.00202347	0.508572	0.000746698	0.583178	0.00125665	0.925716	0.0566922	0.946369	0.117162	0.581452	0.00129612	0.556016	0.000810047	0.638847	0.00160245
orf19.1281	0.774516	0.0240246	0.380768	0.000712279	0.708573	0.0126664	0.505222	0.00179101	0.578042	0.00338462	0.84239	0.0415295	0.288448	0.00120865	0.46094	0.0019755	0.336852	0.000839163	0.347147	0.00109498	0.86399	0.0678964	0.273102	0.00108673	0.490523	0.00298254	0.384988	0.00177919	0.347567	0.00190143	0.88261	0.0968105	0.320487	0.00191805	0.3999	0.00284732	0.394624	0.00220078	0.400615	0.0022645
orf19.1282	1.01421	0.651626	1.11087	0.0663222	1.10213	0.0776858	0.96391	0.347547	1.1316	0.046777	0.953147	0.212184	1.1001	0.0868985	0.882218	0.0476054	0.968492	0.345566	1.14564	0.0338627	0.936618	0.146041	1.1187	0.0560134	0.893796	0.0594584	0.796987	0.0161076	0.943005	0.195712	0.905004	0.0789096	1.04688	0.270623	0.976344	0.504953	0.883905	0.0544911	1.01329	0.653209
orf19.1283	0.843787	0.108666	0.661925	0.0186642	0.802882	0.0676149	0.838225	0.101371	0.93042	0.356417	0.852541	0.110268	0.671861	0.0345132	0.569844	0.0118987	0.816041	0.0712384	0.831995	0.100987	0.875211	0.15021	0.68181	0.0250886	0.653185	0.0205966	0.795328	0.06205	1.01308	0.818373	0.840543	0.10415	0.694143	0.0352008	0.455194	0.00860741	0.803695	0.0707326	1.05626	0.428972
orf19.1285	1.08289	0.256329	1.76955	0.00315293	1.6507	0.00520524	2.00102	0.00163247	1.77414	0.00312505	1.00252	0.908	2.029	0.00331631	1.43276	0.0156051	2.40081	0.00137442	2.61716	0.00125609	1.03288	0.544101	2.118	0.00297761	1.67537	0.00768366	2.15764	0.00280834	2.48179	0.00208878	1.00894	0.825549	2.10871	0.00412605	1.40204	0.0239416	2.22833	0.00309296	2.61655	0.00193975
orf19.1286	2.30333	0.0364704	0	0.00694642	1.0735	0.700131	1.04134	0.779944	0.765923	0.330744	1.35487	0.316825	1.27288	0.47364	3.73828	0.0205354	1.50844	0.208753	0.899679	0.722063	0.483844	0.076108	0.237522	0.0293279	0.761763	0.250785	0	0.0111067	0.41761	0.0714526	1.19861	0.389862	0.663307	0.20829	0.791036	0.374374	0.150412	0.0199028	0.131339	0.0183407
orf19.1287	0.92252	0.253286	0.779591	0.0347822	1.03419	0.546425	1.21956	0.0486379	1.85617	0.00222763	0.995935	0.871684	0.584965	0.00773978	0.805509	0.036589	1.18026	0.0453011	1.34474	0.0144532	0.994109	0.843785	0.614254	0.00803802	0.880304	0.0975744	1.0838	0.187979	1.45195	0.0124578	1.19504	0.0521556	0.601821	0.00989839	0.835674	0.0669611	1.0171	0.685768	1.62546	0.00653358
orf19.1288	1.03005	0.633766	1.67875	0.00706719	1.92949	0.00313439	2.60194	0.000859938	2.11677	0.00197864	0.760757	0.0412908	1.15654	0.164387	4.45885	0.000547442	4.35888	0.000495256	4.63752	0.000512682	0.813735	0.072984	1.94878	0.00532524	1.66824	0.0102978	3.13772	0.00145364	3.77192	0.00110326	0.803707	0.0735789	1.72621	0.0112614	2.52266	0.00335377	2.9968	0.00192843	4.02542	0.000964341
orf19.1289	0.966146	0.471441	0.866215	0.0680022	0.883493	0.089973	0.824342	0.036875	0.800235	0.0273967	1.01909	0.631047	0.776998	0.0342418	0.581485	0.00436493	0.943149	0.256211	0.891666	0.105885	1.02771	0.512074	0.997772	0.900563	0.930096	0.201267	0.995248	0.855699	0.947179	0.317503	1.06717	0.241723	0.909401	0.166275	0.663479	0.0132965	1.01508	0.699403	1.04423	0.377833
orf19.1290	0.924809	0.211338	0.735493	0.0155012	1.03703	0.464993	1.04136	0.427049	0.904874	0.144774	0.851163	0.0704287	1.1999	0.0684545	0.850705	0.0831842	2.06549	0.00175733	2.15229	0.00175674	0.894683	0.139411	1.28321	0.0308498	1.18633	0.0626963	1.50302	0.0108972	1.70183	0.00637107	0.906786	0.176889	1.10856	0.171477	0.939342	0.340005	1.54971	0.0101607	1.74489	0.00589665
orf19.1291	0.929249	0.197407	0.779227	0.0190517	0.926974	0.187989	0.805465	0.0258899	0.877527	0.0732047	0.90483	0.0879707	0.610391	0.0053182	0.352291	0.000831442	0.502254	0.00148577	0.52603	0.0020649	0.895867	0.0876449	0.644548	0.00622236	0.532103	0.00280223	0.440766	0.00175181	0.523756	0.00346992	0.971415	0.47662	0.669333	0.010506	0.441908	0.00261687	0.489545	0.00271854	0.557223	0.00404478
orf19.1295	0.857915	0.0261478	0.736914	0.00482617	0.752818	0.00583417	0.562327	0.000700248	0.684813	0.00238006	0.8891	0.0311669	0.531021	0.00134747	0.197119	0.000156465	0.255554	0.000159628	0.260729	0.000228062	0.891226	0.0449396	0.613714	0.00228949	0.523145	0.00137408	0.266112	0.00052276	0.314982	0.000717054	0.97488	0.41305	0.606729	0.00344546	0.233484	0.000310605	0.320715	0.000405705	0.386355	0.000604899
orf19.1296	0.872156	0.162144	0.496553	0.00558651	0.691327	0.0245585	0.572221	0.0103456	0.574605	0.0104862	0.857066	0.102177	0.305888	0.00293067	0.231717	0.00143591	0.259292	0.00135507	0.229362	0.00141792	0.777829	0.0461593	0.362967	0.00309783	0.437816	0.00468223	0.311656	0.00241606	0.296928	0.00289724	0.941725	0.38999	0.398421	0.00593845	0.276869	0.00333045	0.28789	0.00279761	0.371783	0.00420397
orf19.1297	0.99359	0.881361	0.452439	0.00648698	1.07862	0.393824	1.00621	0.879373	0.951464	0.545896	0.704927	0.0372918	0.440649	0.0126346	0.46819	0.0102851	0.680352	0.0308698	0.697306	0.0430136	0.762561	0.0622356	0.441442	0.00832679	0.64793	0.0274774	0.696418	0.0377156	0.82347	0.127476	0.771344	0.0748212	0.449782	0.0127699	0.283397	0.00565913	0.704537	0.0449711	1.13399	0.215425
orf19.1298	0.832112	0.053635	0.485215	0.00183817	0.778485	0.0284004	0.640443	0.00751429	0.715478	0.0153232	0.86949	0.0697374	0.394564	0.00226065	0.269811	0.000887101	0.340498	0.00101309	0.299828	0.00100474	0.821214	0.0436715	0.426673	0.0023645	0.56104	0.00526316	0.39113	0.00201758	0.38574	0.00249095	0.947078	0.32734	0.411897	0.00346105	0.305047	0.00201147	0.404449	0.00266316	0.529228	0.00523609
orf19.1299	0.887514	0.0898082	0.494484	0.00121184	0.861893	0.0582651	0.608958	0.00326884	0.666367	0.00612406	0.758958	0.01319	0.37683	0.00149746	0.320868	0.000825612	0.359145	0.000780496	0.307987	0.000784155	0.759324	0.0179864	0.438323	0.00188595	0.451931	0.00202288	0.349164	0.0012222	0.413757	0.0021511	0.911764	0.139325	0.472245	0.00355591	0.249969	0.00104422	0.35531	0.00149067	0.556335	0.0045866
orf19.1300	0.947444	0.275396	0.769152	0.0150689	1.00063	0.922059	0.880063	0.0685804	1.0574	0.257932	0.989612	0.712749	0.458606	0.00154496	0.329155	0.000601085	0.275716	0.000353953	0.324359	0.000586729	0.904906	0.0873721	0.478122	0.00173271	0.546967	0.00250515	0.244096	0.000683969	0.284029	0.000936093	1.0517	0.25848	0.503747	0.00309026	0.358514	0.00132685	0.33278	0.000879163	0.385671	0.0012107
orf19.1301	1.04476	0.422208	0.462695	0.00151259	1.09727	0.172027	0.997943	0.908722	1.32292	0.0182722	0.816912	0.03149	0.448121	0.00279098	0.384541	0.00141222	0.458371	0.00172871	0.390534	0.0014596	0.703	0.0126172	0.321944	0.00125017	0.41297	0.00191612	0.563696	0.00450388	0.594318	0.0072724	0.931847	0.232814	0.42603	0.00342533	0.372091	0.00260484	0.45034	0.00312512	0.809818	0.0405051
orf19.1302	1.1804	0.226697	0.565018	0.0279927	0.934958	0.548363	1.38684	0.0683533	1.10849	0.391791	0.718211	0.0870662	0.44916	0.0306993	0.325623	0.0115032	0.970115	0.750148	1.28966	0.132158	1.08249	0.443084	0.385205	0.0122307	0.330565	0.00942031	0.868286	0.261822	0.860112	0.271365	0.832925	0.200429	0.350188	0.0140329	0.253926	0.00919795	0.791184	0.140828	0.911354	0.416258
orf19.1303	0.878289	0.0996018	0.606467	0.00524282	0.909067	0.168748	0.868062	0.0851011	0.923355	0.219721	0.841847	0.0436186	0.463214	0.00313913	0.426088	0.00176251	0.43436	0.00151569	0.526221	0.00312617	0.840435	0.0528859	0.525259	0.00398468	0.630253	0.00819157	0.439456	0.00247222	0.418061	0.00281377	1.01158	0.763217	0.591491	0.00948344	0.514945	0.00591544	0.493931	0.00424214	0.577864	0.00700211
orf19.1304	0.772858	0.0180553	0.55358	0.00182499	0.737063	0.0125264	0.614541	0.00328896	0.718369	0.0104328	0.888821	0.0597271	0.375039	0.00120481	0.32627	0.000684093	0.293153	0.000463442	0.282457	0.000552992	0.827413	0.0321558	0.383184	0.00125383	0.561063	0.00320006	0.341615	0.00107786	0.337861	0.00129836	0.972631	0.493375	0.430456	0.00249622	0.396026	0.00206025	0.407306	0.00171932	0.394016	0.00159491
orf19.1305	0.95954	0.408786	0.842718	0.0475129	0.834163	0.0422263	0.758386	0.0173646	0.868197	0.0704887	0.941201	0.204726	0.706323	0.0132338	0.262953	0.000576775	0.311204	0.000571039	0.250471	0.000539845	0.835619	0.0378575	0.650583	0.00673498	0.57241	0.00381904	0.304586	0.00101231	0.368461	0.00158964	1.02169	0.582439	0.689445	0.0133152	0.323695	0.00145116	0.378381	0.00155662	0.433903	0.00211203
orf19.1306	0.634995	0.00262602	0.581879	0.00156084	0.53936	0.00110031	0.444065	0.000536093	0.491077	0.000719752	0.727601	0.00428865	0.303872	0.00056093	0.194807	0.000199907	0.195887	0.000144279	0.198989	0.000202202	0.72729	0.00744412	0.354036	0.000818109	0.373763	0.000868899	0.220689	0.000532992	0.196658	0.00059814	0.837406	0.0303594	0.418316	0.00150264	0.333196	0.000887442	0.288901	0.000506946	0.24353	0.000381581
orf19.1307	1.47339	0.121724	2.64841	0.0156466	3.55521	0.00729197	11.6826	0.000661798	7.71058	0.00129051	0.90058	0.574496	5.77007	0.00482608	8.73186	0.00210412	26.6576	0.000548093	18.6533	0.000904279	0.840586	0.346259	5.49582	0.00412871	2.67124	0.016907	14.7419	0.00126679	15.8042	0.00133485	1.04449	0.751085	3.76644	0.0100968	8.17991	0.00335473	13.8772	0.00158561	14.6586	0.0014924
orf19.1308	0.909673	0.0938925	1.34461	0.00627864	0.866114	0.0406783	1.26621	0.0121452	1.32232	0.00732341	0.921441	0.0762126	0.811351	0.0203489	0.507836	0.000998016	1.15386	0.0225482	1.21717	0.0126072	1.09076	0.0864925	1.10651	0.0654655	0.979549	0.497773	1.35526	0.0068556	1.39106	0.00629671	1.08047	0.115944	1.16145	0.0383878	0.854225	0.0419385	1.33961	0.00869888	1.46318	0.00482741
orf19.1309	0.971052	0.582432	0.733203	0.0203174	0.829923	0.0580963	0.614507	0.007036	0.718696	0.0179347	0.744129	0.0203458	0.717844	0.0293264	0.484991	0.00355941	0.456592	0.00252505	0.561944	0.0061164	0.864757	0.0888615	0.641157	0.0113513	0.525795	0.00527665	0.408381	0.0026933	0.665684	0.0170887	0.671307	0.0148493	0.614248	0.0126347	0.473675	0.00541188	0.509419	0.00537786	0.534457	0.00619209
orf19.130	0.835053	0.137893	0.546248	0.0130262	0.824543	0.122638	0.804619	0.0993061	0.707061	0.0401688	0.738401	0.0569649	0.558263	0.0293882	0.5605	0.0207411	0.857995	0.182578	0.817146	0.13704	0.776785	0.0763458	0.581537	0.0200112	0.573089	0.0190041	0.641178	0.028644	0.888534	0.264411	0.761336	0.0707313	0.514848	0.018131	0.373285	0.00909637	0.701895	0.0455235	0.99992	0.935411
orf19.1310	0.821487	0.0699392	0.489174	0.00350428	0.750032	0.0321487	0.71941	0.0244469	0.726906	0.0261088	0.87509	0.122338	0.525377	0.00983132	0.358595	0.00243302	0.459283	0.00356016	0.465059	0.00451678	0.903673	0.188805	0.545796	0.00812037	0.49537	0.00599733	0.479597	0.00542819	0.537299	0.00980512	1.02048	0.700011	0.616271	0.0180104	0.345444	0.00423569	0.542814	0.00954357	0.671016	0.0214926
orf19.1311	0.931414	0.345889	0.787944	0.0519173	0.926919	0.322798	0.918873	0.286099	0.914342	0.267241	0.986443	0.777682	0.811095	0.0951704	0.766037	0.0455557	0.862664	0.112667	0.866844	0.138194	0.943566	0.373522	0.746385	0.0353928	0.73062	0.0312447	0.679569	0.0213197	0.8765	0.158082	0.99489	0.875512	0.814248	0.0830899	0.720461	0.0378132	0.731482	0.0342058	0.915444	0.252273
orf19.131.2	1.17299	0.0217007	1.14673	0.030262	1.27381	0.00741981	1.27082	0.00774974	1.19368	0.0170446	0.989125	0.649907	1.13132	0.0376683	0.903684	0.0547345	1.2276	0.00880291	1.22892	0.00961882	1.05483	0.166169	1.19054	0.0200478	1.35798	0.00563764	1.15433	0.0295282	1.27369	0.0110906	0.948499	0.186155	1.24036	0.0157709	1.25596	0.014041	1.22781	0.0158514	1.23019	0.0153306
orf19.1313	1.00888	0.838781	1.25888	0.0506717	0.99533	0.887801	1.49327	0.0144871	1.31954	0.0337484	0.914499	0.234268	1.05369	0.482199	1.60597	0.00862434	2.07384	0.00248499	1.89554	0.0038645	1.0608	0.375924	1.28314	0.0447254	1.53895	0.0148165	1.86174	0.00625876	2.22006	0.00368019	1.06638	0.361532	1.22519	0.0757431	1.62205	0.0132129	1.6268	0.0119077	1.76396	0.00836112
orf19.1314	0.848976	0.110535	0.377236	0.00184146	0.829133	0.0865905	0.569583	0.00877392	0.517163	0.00566369	0.915908	0.299862	0.508184	0.0150999	0.865095	0.174409	0.804346	0.0756941	0.761855	0.0599928	0.952621	0.49468	0.627227	0.0213756	0.753132	0.0518416	0.818397	0.0941807	0.875906	0.201288	0.809166	0.0861055	0.508194	0.0134339	0.617392	0.0251821	0.652167	0.0254749	0.896763	0.231991
orf19.1317	0.932296	0.245111	0.752699	0.0185751	1.02725	0.565437	0.961682	0.446823	0.904768	0.144969	0.818416	0.0308274	0.527039	0.00436493	0.397113	0.00144887	0.590654	0.00377842	0.628797	0.00644384	0.842734	0.052083	0.731974	0.0172608	0.732644	0.017349	0.683959	0.0115922	0.733621	0.0220401	0.902487	0.133623	0.661378	0.0136266	0.446374	0.00371544	0.686923	0.0133187	0.817636	0.0427068
orf19.1318	0.795565	0.0584105	0.366395	0.00172763	0.593714	0.01063	0.490084	0.00468465	0.460595	0.00343721	0.608356	0.0106993	0.222256	0.0020196	0.550497	0.00944859	0.450954	0.00399904	0.387917	0.00323364	0.644644	0.0168024	0.30456	0.00234313	0.372213	0.00325922	0.387713	0.00359405	0.328296	0.00341972	0.729721	0.0341725	0.318713	0.00389709	0.36115	0.00475172	0.425963	0.00523798	0.452147	0.00607479
orf19.131	0.806475	0.0824691	0.587913	0.0132349	0.906339	0.278321	0.604519	0.0147241	0.681646	0.0259928	0.763855	0.0432733	0.391659	0.00604918	0.281986	0.00228447	0.420281	0.00406248	0.404214	0.00443904	0.999288	0.931898	0.630348	0.0218545	0.774193	0.061878	0.563337	0.014621	0.489589	0.0123328	0.895199	0.222754	0.439539	0.00915836	0.55651	0.016811	0.576044	0.0152958	0.579246	0.0155791
orf19.1321	0.0457009	8.24496e-05	0.0132333	6.55504e-05	0.00773672	6.32558e-05	0.0125194	6.54884e-05	0.0135361	6.55504e-05	0.0714903	3.04186e-05	0.00334467	1.04186e-05	0.0239721	8.83721e-06	0.0106137	4.49612e-06	0.0161124	7.65891e-06	0.0346203	0.000121829	0.00310039	8.74109e-05	0.00215233	8.36899e-05	0.0140878	0.000100248	0.00647601	0.000125891	0.0273834	6.0155e-06	0.0054895	4.31008e-06	0.290939	0.000242202	0.0337684	6.4186e-06	0.0103118	3.16279e-06
orf19.1323	0.876636	0.110124	0.657513	0.010384	0.952136	0.407265	0.794199	0.0366993	0.775408	0.0298642	0.884014	0.101836	0.563354	0.00806344	0.582729	0.00637495	0.527345	0.00348412	0.601944	0.00737029	0.880358	0.104448	0.628732	0.00974087	0.647308	0.0110595	0.516396	0.00456896	0.569241	0.00845783	0.953526	0.394365	0.627008	0.0136471	0.445702	0.00473178	0.606922	0.00972918	0.706291	0.0198138
orf19.1324	0.776769	0.0439417	0.415555	0.00219919	0.662116	0.0159302	0.443769	0.00269392	0.497477	0.0042666	0.742707	0.0265626	0.282975	0.00234304	0.313039	0.00190781	0.297092	0.00147833	0.284775	0.00168059	0.75741	0.0362496	0.331993	0.00250003	0.419843	0.00390648	0.319778	0.00232462	0.314337	0.00292645	0.820996	0.0727134	0.320387	0.0036329	0.253147	0.00263696	0.333027	0.00310282	0.415839	0.00462239
orf19.1325	0.840984	0.188127	0.651475	0.0365252	0.532733	0.0168871	0.684639	0.0466175	0.525556	0.0161723	0.532416	0.0179223	0.497542	0.0268236	1.90416	0.0123263	0.931121	0.474622	0.615751	0.0363569	0.665373	0.0452466	0.596625	0.0301157	0.360642	0.00888344	0.647026	0.0404481	0.8813	0.296306	0.553886	0.0255411	0.542229	0.0292873	0.790223	0.136939	0.544471	0.0243618	0.623455	0.0376352
orf19.1326	1.05158	0.605769	1.08653	0.443229	1.08214	0.46083	1.44757	0.0446135	1.57187	0.0284063	1.08128	0.456789	0.833533	0.254569	1.2114	0.173512	0.984337	0.826005	1.58262	0.0305123	1.16369	0.220674	1.0522	0.580935	1.21466	0.154531	0.828328	0.176916	0.988941	0.887671	1.33809	0.0932593	1.06049	0.601035	1.13279	0.342414	1.05287	0.614256	1.03794	0.696006
orf19.1327	0.463912	0.00207278	0.332259	0.000792465	0.202453	0.000397705	0.380693	0.00114102	0.388523	0.00120391	0.387774	0.00127122	0.168606	0.000843256	0.33208	0.00115039	0.385267	0.00125507	0.490953	0.00271603	0.374698	0.00167764	0.193349	0.000822233	0.121422	0.000640899	0.367679	0.00163017	0.351989	0.0019058	0.376265	0.00201284	0.180622	0.000840558	0.319306	0.00191581	0.374549	0.00199938	0.35393	0.00180245
orf19.132	0.910439	0.136537	0.544405	0.00174543	1.00308	0.882907	0.78948	0.0220371	0.924134	0.180324	0.905468	0.094028	0.440122	0.00192887	0.412056	0.00116211	0.401627	0.000881767	0.480844	0.00170288	0.907816	0.112037	0.438235	0.00179898	0.579028	0.00398322	0.365768	0.00125051	0.407721	0.00199457	0.970241	0.471149	0.452166	0.00295687	0.462366	0.00311647	0.439902	0.0021565	0.54376	0.00393876
orf19.1330	0.896958	0.34259	1.16863	0.21034	1.2597	0.108317	1.70725	0.0173582	1.47285	0.0366103	0.797138	0.152341	1.24175	0.195412	3.45431	0.00282974	3.12542	0.00331305	3.11956	0.00363309	0.913979	0.405013	1.26094	0.117786	1.05658	0.558124	2.52684	0.00682127	2.99011	0.00504096	0.727213	0.080407	1.20971	0.179503	1.61169	0.0342598	2.25185	0.0100863	2.64483	0.00654868
orf19.1331	1.18654	0.065043	0.733739	0.0213935	1.50598	0.00857482	1.39604	0.0146096	1.3068	0.0244864	0.88301	0.143719	1.24514	0.0621691	3.909	0.000556992	3.45009	0.000614357	2.86916	0.00109969	0.876617	0.131653	1.27391	0.0413958	1.7254	0.00717724	2.62765	0.00178837	3.38598	0.0011258	0.956511	0.472502	1.24654	0.0583676	2.1128	0.00437157	3.00604	0.00145222	3.97443	0.000701178
orf19.1332	0.843785	0.0990908	0.904676	0.230229	1.06059	0.403369	0.869632	0.13984	0.783868	0.0491945	0.666632	0.0170861	1.00231	0.930354	0.917061	0.287158	0.887179	0.165346	0.833266	0.0956356	0.626847	0.0154286	1.01603	0.7408	0.984871	0.752896	0.757212	0.0397855	0.755173	0.0477692	0.72384	0.0354527	1.10455	0.242602	0.770547	0.0611055	0.971428	0.629136	0.949021	0.444574
orf19.1333	0.767539	0.0508244	0.69873	0.027515	0.891948	0.219854	0.800191	0.0720627	0.74726	0.0419683	0.70745	0.0244738	0.613764	0.0225225	0.932199	0.367551	0.947739	0.432819	0.913473	0.280303	0.655612	0.021948	0.671454	0.0245077	1.05891	0.40361	0.919017	0.281339	1.25005	0.0689954	0.76378	0.0562971	0.669609	0.0341416	0.891018	0.239284	1.07974	0.334833	1.29237	0.053555
orf19.1334	0.91279	0.290205	0.732949	0.0365491	1.11186	0.23076	0.941432	0.434868	1.04648	0.524346	1.08827	0.268207	0.585232	0.0186811	0.580531	0.0123737	0.732589	0.0306206	1.03341	0.622317	1.01142	0.806059	0.756415	0.0460201	1.13821	0.153141	0.770105	0.0517953	0.870447	0.169376	1.3373	0.0424502	0.795937	0.0876119	0.902222	0.275239	0.922161	0.32292	1.05094	0.487882
orf19.1335	0.764676	0.016469	0.630736	0.00396633	0.667492	0.00596366	0.592155	0.00267064	0.680797	0.00682561	0.904456	0.0810916	0.469833	0.00193544	0.270633	0.000520062	0.313128	0.000508961	0.259114	0.000492155	0.868829	0.0544269	0.483818	0.00205485	0.618028	0.00474915	0.322696	0.00100769	0.33221	0.00125755	0.999818	0.932876	0.538523	0.0045093	0.337624	0.00143724	0.378784	0.00144719	0.390497	0.00153085
orf19.1336.2	1.08477	0.1375	0.959861	0.355412	1.15505	0.04435	1.07891	0.154449	1.21747	0.0224978	1.01259	0.672859	0.733382	0.0125913	0.633611	0.00335702	0.482396	0.00104028	0.72043	0.00760319	0.932923	0.155538	0.761571	0.0135555	0.741393	0.0112668	0.430516	0.00137349	0.518783	0.00271671	0.973707	0.47	0.668107	0.00855442	0.644246	0.00722022	0.510063	0.00241901	0.579214	0.00369336
orf19.1336	1.04844	0.212963	0.922519	0.0900846	1.0842	0.0852207	0.951225	0.201646	0.890239	0.0431639	0.915523	0.0562479	0.723756	0.00601867	0.588936	0.0013698	0.73767	0.0037955	0.736047	0.00463997	0.941958	0.137889	0.852349	0.0247046	0.812092	0.0146941	0.688822	0.00408124	0.787635	0.0141372	0.938416	0.133191	0.802251	0.0174277	0.63745	0.0041435	0.762299	0.00945132	0.828631	0.0198731
orf19.1338	0.853291	0.0571077	0.422186	0.000803101	0.961455	0.43111	0.751165	0.0166078	0.767112	0.0196272	0.720831	0.0109019	0.305077	0.00129544	0.567352	0.00398589	0.54469	0.00273836	0.560034	0.00369972	0.736551	0.0170652	0.351994	0.00147712	0.605906	0.00618726	0.571153	0.00478893	0.607474	0.0081614	0.744405	0.0206252	0.369796	0.00236847	0.391727	0.00263668	0.566255	0.00562744	0.724394	0.0173551
orf19.1339	1.11298	0.0704088	2.37015	0.00024031	2.11388	0.000314078	3.43321	0.00011231	2.4626	0.000204744	0.978408	0.485511	1.79469	0.0011702	2.19767	0.000498853	7.04423	0	6.07138	1.82946e-06	1.02184	0.494976	2.20492	0.000889209	3.03047	0.000517085	7.95184	0.000139473	7.47879	0.000172372	1.02212	0.518427	2.16173	0.00101091	2.93512	0.000323473	6.68673	1.2093e-05	6.55007	1.45426e-05
orf19.133	1.18004	0.0991795	2.35863	0.00124074	3.41287	0.000416031	4.42687	0.000246171	3.67738	0.000323566	1.08441	0.24321	2.39437	0.0018404	1.13154	0.141657	2.98532	0.000753519	2.72859	0.00113569	1.08293	0.244404	2.00508	0.0036867	2.52959	0.00184555	3.40482	0.00101792	4.15271	0.000772868	0.974578	0.631866	2.2774	0.00327526	1.22299	0.0659628	3.01437	0.0013262	3.801	0.000718512
orf19.1340	0.937411	0.278476	1.37215	0.0125459	0.997899	0.906934	0.872494	0.0871176	0.857169	0.0691382	0.796322	0.0232297	0.644084	0.0105147	0.329356	0.00100614	0.53282	0.00256291	0.490175	0.00234344	0.899542	0.114338	1.00288	0.884839	0.495365	0.00297036	0.518086	0.00347541	0.532472	0.00489126	0.834535	0.0487997	0.775584	0.0322169	0.394044	0.00262112	0.496154	0.00363296	0.572057	0.00572518
orf19.1341	0.819578	0.0779418	0.546217	0.00716915	0.71008	0.0260851	0.555935	0.00776868	0.519291	0.00578443	0.797764	0.0519575	0.537881	0.0123616	1.83549	0.00471671	0.538488	0.00664105	0.479593	0.00580592	0.828874	0.0830264	0.562101	0.0107459	0.54314	0.00953107	0.40038	0.00415867	0.455809	0.00743557	0.838567	0.0958562	0.555743	0.0137183	1.04354	0.528163	0.439284	0.00592388	0.56163	0.0114551
orf19.1342	1.00205	0.874187	1.0937	0.0473788	0.967769	0.276228	0.799988	0.00618462	0.915027	0.0512938	0.934315	0.0571583	0.827299	0.0116962	0.444733	0.000344992	0.518824	0.000413798	0.558137	0.000660217	1.00047	0.919951	0.983045	0.450056	0.815629	0.0094564	0.556896	0.00106902	0.611505	0.00185129	0.987911	0.579687	0.943565	0.125606	0.54141	0.00124291	0.621727	0.00177395	0.682706	0.00286208
orf19.1343	0.882522	0.136659	0.581079	0.00624719	0.926614	0.277796	0.720645	0.0205266	0.741833	0.0250563	0.780266	0.0336347	0.518887	0.00796853	0.442172	0.00323253	0.597067	0.00748781	0.553576	0.00685243	0.801396	0.0471836	0.557283	0.00730403	0.603535	0.010046	0.505794	0.00536161	0.579383	0.0111312	0.894108	0.160887	0.576022	0.012068	0.366721	0.0038955	0.569888	0.00941253	0.735358	0.0293156
orf19.1344	1.42319	0.0335688	1.35241	0.0474558	1.78608	0.010465	1.76634	0.0109589	1.3597	0.0456664	0.863521	0.143279	0.642909	0.0326841	0.694042	0.0327209	1.1433	0.155482	0.547773	0.012133	0.722138	0.0419227	0.734578	0.0459689	1.15218	0.153776	1.17027	0.130948	1.03967	0.594657	0.871382	0.204442	0.969503	0.698825	1.10705	0.308571	1.4654	0.0324578	1.20725	0.119133
orf19.1345	0.988018	0.818102	0.507005	0.00663668	1.39402	0.0264342	0.795509	0.0694757	0.931349	0.380338	0.855035	0.113702	0.413598	0.00641219	0.845688	0.117924	0.765688	0.0420972	0.827079	0.0953494	0.78553	0.0576737	0.424096	0.00529557	0.741511	0.0396554	0.732533	0.0368892	0.731197	0.0447626	0.836588	0.108855	0.456378	0.00962682	0.867881	0.176722	0.779668	0.0620704	0.850868	0.127349
orf19.1348	2.0705	0.0461906	0.758275	0.292687	1.48962	0.158375	2.66406	0.0231675	4.72757	0.00635408	1.16675	0.468776	0	0.0124506	2.89171	0.0200701	1.62999	0.101606	2.16909	0.0427952	0.59087	0.0765725	0	0.0056738	0.421931	0.0348113	0.836375	0.317925	1.22569	0.310405	2.10359	0.0562263	1.32216	0.31058	2.25417	0.0515012	1.77024	0.0915796	1.90322	0.0728578
orf19.1349	0.852314	0.339055	0.707626	0.118721	1.0578	0.661427	3.3833	0.0040591	3.48633	0.0035476	0.693921	0.09522	0.905783	0.558166	13.6687	0.000559225	4.28503	0.00254577	4.72356	0.00227653	0.781373	0.159013	0.537429	0.0365685	0.83216	0.235233	2.40172	0.0118717	3.35352	0.00598481	0.956194	0.718535	1.20846	0.293896	9.40482	0.00188753	4.20333	0.00573448	4.9261	0.0043542
orf19.134	1.05917	0.402716	1.97785	0.00229352	2.75146	0.000606109	3.8228	0.000274543	3.39556	0.00033876	1.12019	0.136519	1.9353	0.00356688	1.05509	0.398098	2.55543	0.00103721	2.44045	0.0013786	1.1986	0.0664765	2.04461	0.00337516	2.38522	0.00208803	3.41714	0.000997271	3.70153	0.000903597	1.29106	0.0389721	2.24914	0.00346276	1.3516	0.0308692	3.3442	0.00103944	4.39595	0.000520589
orf19.1350	0.944447	0.535281	0.830894	0.153768	1.70737	0.0144007	2.39303	0.00309243	2.46137	0.0027449	1.08327	0.424881	1.96584	0.012668	9.87339	0.00035445	5.40925	0.000756248	5.20042	0.000982791	0.922685	0.423712	1.72904	0.0208043	2.64082	0.00532016	5.41812	0.00131175	7.29855	0.00098462	0.877003	0.25743	1.48708	0.042188	4.08344	0.00230546	4.0971	0.00212009	4.20331	0.00202366
orf19.1351	0.796187	0.053821	0.522582	0.00528233	0.740624	0.0306721	0.520162	0.00520654	0.57555	0.00790509	0.85847	0.0941567	0.409344	0.0044471	0.521464	0.00632102	0.326545	0.00163919	0.274588	0.00156403	0.739951	0.0288829	0.317646	0.00210633	0.407812	0.00325349	0.27974	0.00179752	0.294502	0.00241085	0.763245	0.0385567	0.322974	0.00329476	0.460965	0.00656115	0.291799	0.00222109	0.315516	0.00253011
orf19.1352	0.87215	0.0443422	0.716375	0.00559572	0.812358	0.0184117	0.629566	0.00203191	0.783198	0.0129303	0.946253	0.175947	0.600427	0.00322701	0.482644	0.00106341	0.394407	0.000558109	0.507875	0.0012316	0.942843	0.178288	0.641822	0.00403498	0.604902	0.00304909	0.3584	0.000890388	0.396361	0.00125665	0.972458	0.432695	0.687592	0.008668	0.598344	0.00457606	0.434772	0.00130564	0.452233	0.00147398
orf19.1353	0.313661	0.00112074	0.0180343	0.00019755	0.092924	0.000293736	0.0217742	0.000199473	0.0107343	0.000185116	0.3125	0.02206	2.72202	0.0188318	121.238	0.00010707	8.73435	0.00158887	4.86792	0.00442645	0.149293	0.00697724	1.99505	0.0238527	0.263862	0.0118218	0.574807	0.0503268	1.29681	0.165454	0.31338	0.0135725	0.722383	0.126121	21.8828	0.000393643	1.50905	0.0605734	1.85202	0.0275918
orf19.1354	0.356915	0.000156992	0.0263063	3.23101e-05	0.0756414	4.71938e-05	0.00989296	2.67597e-05	0.0106148	2.72558e-05	0.306063	0.00363733	5.27288	0.000814109	275.81	0	28.1117	3.10078e-05	12.7472	0.000170419	0.220182	0.00202347	3.51942	0.00124019	0.951288	0.460641	1.6205	0.0127847	2.61388	0.00263104	0.322475	0.00206763	1.06285	0.333296	22.2026	4.06202e-06	2.40319	0.00189265	1.77852	0.00525712
orf19.1355	0.955438	0.286325	0.715701	0.00560936	0.97764	0.529694	0.800662	0.0159302	0.846454	0.0295274	0.862495	0.0284346	0.738336	0.01109	0.637562	0.0029134	0.569381	0.00148788	0.606758	0.00231216	0.840441	0.0286512	0.70053	0.00666177	0.769097	0.0126359	0.509132	0.00176347	0.611575	0.00416564	0.906587	0.0863381	0.664652	0.0072894	0.592594	0.00440105	0.575406	0.00312307	0.685451	0.00685163
orf19.1356	1.03171	0.655736	1.03204	0.653145	1.68424	0.0105242	1.68188	0.0105801	1.47878	0.020874	0.599334	0.0139912	0.799638	0.109863	1.73778	0.00866273	0.967249	0.617809	0.911981	0.307325	0.591323	0.0156449	0.883824	0.182347	0.827035	0.0948523	0.859835	0.135955	1.057	0.457264	0.671914	0.0274959	0.802154	0.0893783	1.05097	0.505162	0.761504	0.0532745	1.2174	0.0841651
orf19.1357	0.82285	0.0104544	1.00646	0.758208	0.562388	0.000444775	0.801678	0.00714412	0.888418	0.0310706	1.23835	0.00531042	1.55404	0.00115184	1.86186	0.000413612	1.94265	0.000319256	2.29429	0.000178884	1.21288	0.0123514	1.60707	0.00152291	1.29132	0.00648155	1.78171	0.00102791	1.52045	0.00217916	1.26696	0.00857829	1.46846	0.00325371	2.54445	0.000216651	1.41428	0.00368729	1.35603	0.00489358
orf19.1358	1.07553	0.0572883	1.92251	0.000156434	0.888389	0.021815	0.945619	0.101065	1.04197	0.167159	1.03375	0.188038	2.21385	0.000153054	0.898648	0.0266675	1.44346	0.000982543	1.35384	0.00179761	1.11863	0.0268793	2.28649	0.000442078	0.997511	0.849128	1.13641	0.0206571	1.16468	0.0162761	1.07127	0.0704176	2.04304	0.000314791	0.928835	0.0761051	1.14494	0.0200006	1.13368	0.0230453
orf19.1359	0.822125	0.0472708	0.441286	0.0013626	0.745375	0.0203609	0.494892	0.00204701	0.529197	0.00271702	0.804414	0.0310753	0.262389	0.00130028	0.185151	0.000649674	0.242839	0.00067169	0.211896	0.000740806	0.794714	0.0342071	0.323688	0.00153498	0.421978	0.0023951	0.29721	0.00137709	0.273375	0.00152121	0.824403	0.0518898	0.32838	0.00235243	0.191062	0.00109888	0.335707	0.00192006	0.391097	0.00257076
orf19.135	0.888904	0.168174	0.432629	0.00222223	1.16548	0.0988281	0.94095	0.379377	0.905719	0.217319	0.813304	0.0567205	0.471582	0.00729482	0.479623	0.00526155	0.658937	0.0140927	0.602792	0.0117618	0.767533	0.0390023	0.395394	0.00338735	0.686606	0.0206006	0.629306	0.0136231	0.782882	0.0544468	0.85359	0.103749	0.403318	0.00533101	0.346537	0.00409535	0.589103	0.0119559	0.93159	0.311956
orf19.1360.1	0.953741	0.317548	0.769682	0.0149688	0.961691	0.385823	0.854424	0.0440447	0.899971	0.0973914	0.850355	0.0329162	0.748639	0.0178309	0.566118	0.00252257	0.50157	0.00142344	0.531134	0.0020316	0.798929	0.021817	0.68716	0.00753091	0.644552	0.00542481	0.464012	0.00175547	0.583736	0.00456397	0.853619	0.046214	0.766373	0.0219145	0.574827	0.00503122	0.545478	0.0033884	0.61092	0.00502905
orf19.1360	0.820066	0.0477633	0.660324	0.0100452	0.691015	0.0130369	0.727549	0.0180255	0.830801	0.0548149	0.989031	0.766749	0.594166	0.00895225	0.445411	0.00227033	0.471125	0.00217243	0.494492	0.00301119	1.04844	0.361252	0.588078	0.00703826	0.729268	0.0202189	0.488422	0.00375733	0.458391	0.00405088	1.06152	0.299986	0.584675	0.00959926	0.570515	0.0088178	0.478099	0.0041355	0.452087	0.0036146
orf19.1361	0.986309	0.61258	0.994592	0.801237	0.912997	0.0650626	0.810988	0.0109104	0.965102	0.294749	0.960461	0.175458	0.737599	0.00474416	0.443983	0.00044093	0.402454	0.000259597	0.497108	0.000603566	0.99226	0.707093	0.773126	0.00710493	0.702198	0.00352899	0.355538	0.000583442	0.414141	0.000841488	1.02361	0.398353	0.742284	0.00765259	0.625344	0.00298102	0.418624	0.000522233	0.438386	0.000591318
orf19.1362	0.793514	0.0318638	0.771237	0.0251421	0.71306	0.0142817	0.804534	0.0362072	0.808275	0.0378642	0.929935	0.185945	0.641109	0.00977039	0.397563	0.00137346	0.424774	0.00130958	0.435326	0.00167408	0.875	0.0795569	0.639611	0.00815743	0.66113	0.00952171	0.48024	0.00281622	0.394551	0.00233823	1.00625	0.83744	0.635002	0.0113365	0.570905	0.00749247	0.46394	0.00321095	0.448927	0.00297904
orf19.1363	0.568084	0.0191751	1.99753	0.00730183	0.897497	0.322414	2.91778	0.00157876	3.20316	0.0012085	1.48671	0.0231791	6.39959	0.000585116	11.4291	0.000188372	8.47216	0.000267504	5.82166	0.000553116	1.03417	0.635379	7.21362	0.000742636	2.23982	0.00574567	6.62226	0.000810016	5.24	0.00107318	1.58539	0.0258639	5.0242	0.00138149	13.3628	0.000252279	5.69974	0.000997147	5.53166	0.00105358
orf19.1364	0.885017	0.124341	0.884747	0.123776	1.05643	0.35704	0.840942	0.0650642	0.761279	0.0256789	0.699216	0.00957637	0.557115	0.00576288	0.430648	0.00179113	0.52227	0.00257302	0.459104	0.00209969	0.81137	0.0401623	0.785392	0.030954	0.757797	0.023982	0.682614	0.0127544	0.602357	0.00921606	0.898742	0.145131	0.911786	0.202832	0.605429	0.0114054	0.807432	0.04523	0.80564	0.0444185
orf19.1365	0.991709	0.878059	1.22841	0.137964	1.14312	0.263949	2.48732	0.00353845	2.21168	0.00608474	0.887695	0.334167	1.2981	0.134844	3.98443	0.00198347	4.19735	0.00156443	4.16219	0.00182788	0.666192	0.0448677	0.998754	0.929325	0.978204	0.762913	2.53038	0.00560896	2.78876	0.00490391	0.765673	0.104813	1.25882	0.130451	2.25025	0.0104016	2.88787	0.00507966	3.28069	0.00391104
orf19.1366	0.968262	0.764656	0.605377	0.0513731	0.642454	0.0659343	0.535746	0.0337764	0.942481	0.634714	0.573794	0.0500976	0.553459	0.0734535	3.78079	0.00411042	1.16735	0.323309	1.29368	0.178087	1.02072	0.820044	0.589066	0.0561459	0.575225	0.0522228	0.632202	0.0713313	0.679747	0.110604	0.74716	0.152156	0.870788	0.40206	1.93289	0.0317399	0.548537	0.0482836	0.909734	0.498977
orf19.1367.1	1.10732	0.0476786	1.08396	0.0781461	1.01167	0.653916	0.727248	0.00310329	0.925686	0.089209	0.982343	0.468194	0.884663	0.0431708	0.446797	0.000519132	0.314931	0.000185333	0.394296	0.000388093	1.01905	0.458227	0.944495	0.130169	0.641807	0.00232062	0.270688	0.000477643	0.327728	0.000673767	0.962486	0.241844	0.835026	0.0222216	0.347905	0.000459411	0.39721	0.000485271	0.397754	0.000486047
orf19.1367	0.907869	0.291968	0.337255	0.00216884	0.781369	0.0664976	0.503273	0.00741826	0.623137	0.0177879	0.743094	0.0423153	0.386582	0.00740177	0.543026	0.0126675	0.373412	0.00370028	0.346785	0.00402713	0.759087	0.0510029	0.264913	0.0026867	0.3001	0.00313684	0.256533	0.00260536	0.302527	0.00412167	0.836324	0.115785	0.243138	0.00376722	0.322562	0.00538881	0.319974	0.00428505	0.423006	0.00714047
orf19.1368	0.905571	0.265363	0.251583	0.00105597	0.687865	0.025582	0.866369	0.158073	0.719992	0.0331366	0.732368	0.0590953	0.805624	0.16763	11.1597	0.000244	5.54722	0.000635969	5.02587	0.000873829	0.77646	0.084281	0.691951	0.0440323	1.65754	0.018952	3.49973	0.0020654	3.96152	0.00178332	0.793983	0.10567	0.895442	0.322072	5.46812	0.00117448	4.23349	0.00171507	4.08989	0.00184366
orf19.1369	1.04202	0.61552	0.717101	0.0488716	1.22158	0.11337	1.3441	0.0511882	1.21638	0.118017	0.885719	0.259758	0.785828	0.138686	1.83432	0.011575	1.96518	0.00772152	1.61168	0.0202385	0.765103	0.0765193	0.762041	0.0745952	0.692928	0.044339	1.38202	0.0462785	1.5059	0.0332715	0.693542	0.0471938	0.832492	0.166982	1.10529	0.332315	1.33645	0.0601071	1.41304	0.0432898
orf19.136	1.16469	0.141488	1.91947	0.00481808	1.16599	0.13975	1.20456	0.0980253	1.05024	0.51506	1.07444	0.330006	1.30594	0.0489192	1.20675	0.0840041	1.18521	0.0906517	0.858252	0.138473	1.16907	0.114047	1.56928	0.0149363	1.0037	0.893208	0.83631	0.0994946	0.964362	0.592751	1.19462	0.0975264	1.46297	0.0253386	1.12227	0.210916	0.829379	0.0977591	0.846773	0.11821
orf19.1370	1.08937	0.677225	1.10625	0.62388	0.692226	0.221726	1.53587	0.147657	1.28914	0.315471	1.22444	0.52015	3.52522	0.0371798	5.06306	0.0163789	3.61255	0.0259677	4.1444	0.0227	1.65104	0.142462	1.77534	0.120992	0.53216	0.154459	1.79194	0.110591	3.51662	0.027603	1.48206	0.189295	0.811712	0.516389	1.89426	0.0969241	2.51673	0.0430395	1.88931	0.0887779
orf19.1371	0.938273	0.334686	0.531102	0.003628	0.948742	0.402864	0.871721	0.113407	0.883774	0.136469	0.920326	0.211471	0.441624	0.0041946	0.464951	0.00328608	0.468551	0.00282887	0.563148	0.00650081	0.950957	0.37565	0.453246	0.00371616	0.588015	0.00856195	0.376646	0.00248713	0.417129	0.00390499	1.03863	0.488158	0.458467	0.00562003	0.496636	0.00700657	0.439054	0.0040769	0.505452	0.00592065
orf19.1372	1.16525	0.0210958	1.30485	0.00489445	1.25553	0.00774747	1.16312	0.0217904	0.990803	0.717907	0.942896	0.115483	1.28815	0.00634471	0.954588	0.192689	1.02322	0.397314	0.948101	0.15694	0.992247	0.72418	1.26679	0.00898143	1.18727	0.0181122	1.14816	0.0281688	1.12301	0.0446559	0.989806	0.676813	1.37293	0.00581774	0.972207	0.396179	1.21122	0.0163494	1.16971	0.0244028
orf19.1373	0.975287	0.692738	0.799386	0.0692628	1.18752	0.101967	0.874246	0.16954	0.785291	0.0590746	0.835843	0.0994153	0.739846	0.0628486	0.870915	0.175452	0.814223	0.0778078	0.818355	0.0959351	0.82185	0.085683	0.802041	0.070018	0.793507	0.0642441	0.661759	0.0230987	0.737317	0.0485483	0.875637	0.170045	0.72652	0.0478026	0.620369	0.0241744	0.724297	0.0395029	0.856204	0.134378
orf19.1374	0.840502	0.0553687	0.460677	0.00137891	0.852249	0.0659819	0.6406	0.00687746	0.681188	0.0104616	0.824774	0.0355569	0.312518	0.00145259	0.457632	0.00212189	0.421414	0.00145705	0.414739	0.00169774	0.76163	0.0226302	0.342158	0.00150059	0.540148	0.00416967	0.420581	0.00213647	0.461721	0.00343386	0.724344	0.0178265	0.301443	0.00168571	0.349259	0.00217932	0.38969	0.00211522	0.539949	0.00481504
orf19.1375	0.969914	0.463107	2.16431	0.000399845	0.861297	0.0463251	0.875543	0.0587128	0.970118	0.465518	0.892424	0.0621986	1.50671	0.00398347	1.6515	0.00197798	1.68753	0.00154967	1.05552	0.234379	1.11642	0.0787348	2.53831	0.000838357	0.758602	0.0155454	0.698683	0.00902583	0.890802	0.090922	1.01483	0.667895	2.00905	0.00176462	1.22707	0.0292079	0.796668	0.0246783	1.00355	0.87022
orf19.1376	0.916984	0.122779	0.573491	0.00147433	0.900698	0.0873588	0.740138	0.00927721	0.761409	0.0118578	0.831788	0.0203873	0.533626	0.00228769	0.517294	0.00147687	0.513093	0.00119321	0.550439	0.00179231	0.829882	0.0277057	0.530568	0.00216828	0.644029	0.00467783	0.543218	0.00232595	0.569283	0.00353879	0.854651	0.0418514	0.51229	0.0030356	0.569237	0.00429612	0.552652	0.00307135	0.621902	0.00474536
orf19.1377	0.982389	0.726699	0.645506	0.0116881	1.16061	0.0954189	0.921512	0.261776	0.86486	0.109049	0.825151	0.0577181	0.528445	0.00889563	0.635756	0.0127862	0.610993	0.00849612	0.652205	0.0144181	0.757705	0.0319857	0.535402	0.00657153	0.582397	0.00887039	0.558787	0.0074835	0.672034	0.020667	0.753722	0.034757	0.583342	0.0128902	0.54842	0.0102472	0.68395	0.0205571	0.81625	0.0617546
orf19.1378	0.867858	0.0259667	0.631334	0.00107398	0.738101	0.00351895	0.548894	0.000500992	0.641899	0.00117876	0.870765	0.0188499	0.484548	0.000912124	0.309598	0.000245333	0.317746	0.000184403	0.312269	0.000249395	0.900766	0.0468624	0.5877	0.0017084	0.610488	0.00193867	0.329656	0.000575659	0.354781	0.000732372	0.914419	0.0674893	0.553947	0.00201513	0.34563	0.000506543	0.371482	0.000443845	0.421445	0.000604248
orf19.137	1.09577	0.246664	0.724556	0.0273584	1.04888	0.474129	0.90044	0.214299	0.843843	0.097686	0.818968	0.0643967	0.855388	0.151065	0.506701	0.00666012	0.899718	0.189283	0.670894	0.0208127	0.843706	0.0936401	0.887517	0.161787	0.763689	0.0419612	0.874093	0.135454	0.960041	0.529544	0.907526	0.229198	0.847189	0.120237	0.537888	0.0123141	0.813092	0.0718023	1.11381	0.192147
orf19.1381	0.859411	0.0931513	0.572692	0.00544084	0.88308	0.13248	0.555352	0.00474251	0.481325	0.00239653	0.673677	0.0168714	0.551007	0.0133389	0.945583	0.428635	0.759142	0.0345686	0.727345	0.0319599	0.841785	0.0941398	0.807639	0.0648344	0.853183	0.107453	0.9368	0.343581	0.95652	0.50658	0.73484	0.0354874	0.661177	0.0255008	0.612166	0.0182867	0.804579	0.0646487	1.00339	0.897899
orf19.1382	1.1719	0.101925	1.72203	0.00557389	1.43024	0.0177086	1.48623	0.0139108	1.2755	0.0420842	1.05065	0.421844	1.43794	0.0183567	1.07357	0.317433	1.29989	0.0287976	1.21113	0.0640143	1.02296	0.649955	1.49967	0.0138813	1.18006	0.0815557	1.30488	0.033504	1.2955	0.0401652	1.00105	0.924946	1.52306	0.0159833	1.06341	0.378688	1.41971	0.0214945	1.33937	0.0308313
orf19.1383	0.842151	0.0989922	0.4228	0.00250109	0.835327	0.0910323	0.550468	0.00708943	0.576425	0.00904096	0.842999	0.0925153	0.350553	0.0041329	0.598043	0.0132515	0.50627	0.00579367	0.484933	0.00643262	0.832519	0.0843728	0.368838	0.00347684	0.554185	0.00994515	0.416564	0.00443674	0.476427	0.00821017	0.808302	0.0669624	0.364295	0.00478971	0.331872	0.00415023	0.45757	0.00620623	0.541455	0.00988192
orf19.1386	0.76105	0.0236802	0.489692	0.00194003	0.922503	0.22386	0.736479	0.0185923	0.743928	0.0198484	0.915976	0.196754	0.72484	0.0325051	1.08765	0.223028	0.864087	0.0855188	0.944241	0.362878	0.696771	0.0164869	0.613356	0.00897864	0.718869	0.0196645	0.690093	0.0157589	0.761301	0.0346241	0.82997	0.0607654	0.556464	0.00903377	0.959251	0.476326	0.738838	0.0258564	0.771543	0.0341687
orf19.1387	0.951763	0.301011	0.634784	0.0032222	0.968242	0.451678	0.785372	0.0176913	0.723833	0.00910555	0.900662	0.0916676	0.833693	0.0533693	0.939566	0.23741	1.10796	0.0900163	1.16348	0.0460572	0.923231	0.157914	0.901173	0.105029	0.925681	0.165939	0.933726	0.196042	1.01722	0.662218	0.897893	0.103271	0.793658	0.0329568	0.946125	0.297121	0.954074	0.320739	1.06042	0.245772
orf19.1388	0.800713	0.0148704	0.381445	0.000288	0.645226	0.0022067	0.473874	0.000495039	0.620489	0.00169504	0.879073	0.029904	0.232903	0.00037631	0.288265	0.000310388	0.209318	0.000149922	0.194207	0.000193457	0.87105	0.0371855	0.242932	0.00054338	0.479672	0.00124419	0.257753	0.000571504	0.216458	0.000611721	0.900333	0.0669705	0.25443	0.000438946	0.330686	0.000713271	0.266396	0.000349581	0.260009	0.000329519
orf19.1389	0.856587	0.0173355	0.387656	0.000166047	0.923272	0.0704317	0.855869	0.0171613	1.01588	0.540341	0.703628	0.00181885	0.311594	0.000320899	0.508864	0.000587442	0.467905	0.000355969	0.449099	0.000409519	0.712666	0.00337963	0.299599	0.000454698	0.559002	0.00114288	0.519614	0.000984682	0.542451	0.00131367	0.722848	0.0045426	0.320833	0.000320651	0.425662	0.000651349	0.494879	0.000786419	0.629016	0.00213647
orf19.138	0.975297	0.833095	2.35006	0.0193849	1.51964	0.0959596	2.27875	0.0212032	2.48763	0.0164811	1.48166	0.100992	1.96802	0.0431191	1.72992	0.0575698	1.69068	0.0558156	1.63787	0.0720627	0.965643	0.748955	1.24247	0.201507	0.943239	0.634613	1.19911	0.254623	1.86699	0.0355166	0.949949	0.680458	1.01551	0.892812	1.11937	0.465443	1.29781	0.167287	1.4768	0.0846705
orf19.1390	0.916779	0.0913217	0.66457	0.00221051	0.720905	0.00449135	0.468725	0.000425953	0.478591	0.000440775	0.70928	0.00423761	0.633345	0.00372977	0.388963	0.000635659	0.383714	0.000493891	0.384993	0.000625736	0.716057	0.00680936	0.679186	0.00486955	0.575997	0.00228366	0.381102	0.000897271	0.394252	0.00115355	0.623998	0.00376248	0.663667	0.00617138	0.341609	0.000781581	0.448385	0.00120124	0.459458	0.00128363
orf19.1391	0.908886	0.250792	0.744927	0.0346931	0.790669	0.0549209	0.476309	0.00395417	0.430401	0.00273392	0.633481	0.0145802	0.797119	0.0926592	0.562125	0.0113213	0.356303	0.00264691	0.493882	0.00740279	0.701873	0.0286298	0.77013	0.0488675	0.555787	0.0109288	0.40511	0.00456208	0.419723	0.00642865	0.645792	0.0203188	0.712171	0.0381957	0.388188	0.00577882	0.37784	0.00440422	0.401447	0.00491634
orf19.1392	1.00726	0.845224	0.879341	0.135731	1.203	0.062147	1.06519	0.342357	1.0253	0.644536	0.927336	0.256425	0.721208	0.0346216	0.556569	0.00710214	0.813423	0.0481885	0.795008	0.0477496	0.955664	0.427995	0.81985	0.0596552	0.828638	0.0656402	0.81917	0.059257	0.965392	0.54388	0.949581	0.40073	0.835878	0.0895682	0.568728	0.0118301	0.843026	0.0834359	1.03016	0.582172
orf19.1393	0.983987	0.716598	1.01855	0.68352	1.02168	0.645602	0.945049	0.336803	0.924535	0.228326	0.988181	0.750551	1.04741	0.426895	0.704648	0.0140953	0.903355	0.126435	0.949465	0.350618	0.975089	0.563913	0.940455	0.268362	0.828926	0.0482173	0.731213	0.0188641	0.751331	0.028054	1.00231	0.901948	0.964177	0.491757	0.865978	0.0953698	0.805888	0.0404334	0.779368	0.0313502
orf19.1394	0.978881	0.56642	0.943082	0.224274	0.887876	0.0674102	0.755837	0.0109297	0.76551	0.0122432	0.873235	0.0394437	0.660417	0.00617284	0.573685	0.00219625	0.51355	0.00124468	0.567067	0.00208809	0.937912	0.176613	0.808604	0.0226678	0.614675	0.00396685	0.533003	0.0023151	0.583018	0.00409972	0.92151	0.128295	0.683031	0.00945516	0.490795	0.00267197	0.588538	0.00387662	0.670428	0.00693116
orf19.1395	1.27306	0.0211649	2.22315	0.000548651	4.20761	0.000130078	11.4614	3.42326e-05	11.1259	3.55969e-05	1.28513	0.0317811	13.4726	6.4062e-05	9.7745	8.91163e-05	50.7802	0	63.9689	0	1.36022	0.0241106	12.0455	0.000282264	11.0996	0.000305178	33.3538	0.00010155	45.4547	8.22946e-05	1.08071	0.237601	6.88463	0.000144527	10.6405	5.13488e-05	24.1658	1.5814e-06	28.1278	6.20155e-07
orf19.1396	0.965541	0.440817	0.578039	0.00221473	0.950433	0.309369	0.717396	0.00979767	0.698473	0.00757175	0.866841	0.0488088	0.507503	0.00297597	0.427721	0.00133597	0.498136	0.00161693	0.537584	0.00247743	0.908101	0.115312	0.598367	0.00474	0.629239	0.00599488	0.514379	0.00274474	0.50957	0.00345975	0.85827	0.0558429	0.556105	0.00522003	0.419549	0.00243854	0.534497	0.00370186	0.605228	0.00582468
orf19.1397	1.21665	0.0472336	1.83102	0.00221318	1.42762	0.0123142	1.67613	0.00373361	1.64138	0.00457637	0.97241	0.53577	1.22587	0.0406066	0.707878	0.0144407	1.20895	0.0348715	1.10475	0.139006	1.01412	0.713275	1.38778	0.0143328	0.986627	0.725963	1.3027	0.0226901	1.24019	0.0386835	1.05174	0.350368	1.30135	0.0274096	0.876888	0.113537	1.25904	0.0327842	1.4428	0.0125372
orf19.139	0.833	0.0606894	0.517266	0.00296322	0.737912	0.0213293	0.633037	0.0084809	0.742311	0.0223441	0.925414	0.221015	0.484953	0.00496605	0.638175	0.0104275	0.513248	0.00343163	0.407097	0.00221209	0.872995	0.0960951	0.484627	0.00391144	0.609836	0.00876357	0.380232	0.00222229	0.462896	0.00454205	0.922539	0.223157	0.522287	0.00729414	0.386031	0.00348276	0.433496	0.003576	0.583413	0.0082422
orf19.1400	0.790883	0.0423712	0.515263	0.00349904	0.812111	0.054011	0.682649	0.01533	0.656974	0.0126225	0.808877	0.0464638	0.420754	0.00429498	0.412461	0.0028254	0.462875	0.00320388	0.404531	0.00271684	0.778898	0.0410196	0.458212	0.00443953	0.606186	0.011073	0.4649	0.00462198	0.547863	0.00976465	0.877605	0.136074	0.505919	0.00878794	0.318745	0.00336943	0.5355	0.00823544	0.666249	0.0193538
orf19.1401	1.02415	0.616374	1.24617	0.0308704	1.04906	0.387686	1.28263	0.0235982	1.30664	0.0198967	1.12019	0.101024	1.39501	0.013511	1.93131	0.00193054	1.99206	0.00151609	1.96481	0.00182949	1.21793	0.0416123	1.46353	0.0106953	1.23081	0.0377094	1.90225	0.00288434	1.80392	0.00413219	1.2403	0.0381958	1.59352	0.00810809	1.59568	0.00806282	1.87087	0.00379222	1.85692	0.00389926
orf19.1402	0.948461	0.185896	0.773935	0.00707606	0.834441	0.0168574	0.749359	0.00516943	0.745555	0.00486509	0.902181	0.0388955	0.650271	0.00278707	0.388849	0.000418388	0.472439	0.000526512	0.495034	0.000751876	0.920032	0.0765721	0.716127	0.00489405	0.671174	0.0033604	0.483607	0.00107126	0.51769	0.00155135	0.921358	0.0853917	0.716198	0.00737578	0.446897	0.00109774	0.537526	0.00157315	0.598909	0.00240381
orf19.1403	0.868595	0.0598993	0.646193	0.0043676	0.740613	0.0122634	0.537857	0.00150447	0.715293	0.00935811	0.886211	0.0640125	0.59678	0.00501839	0.382624	0.000991411	0.382501	0.00079324	0.435306	0.00129991	0.856948	0.0476719	0.587378	0.00398158	0.550083	0.00309293	0.324496	0.00103867	0.357478	0.00144208	0.86549	0.0578316	0.595245	0.00614986	0.385893	0.00188239	0.379618	0.00141978	0.431708	0.00189798
orf19.1404	0.846816	0.0440766	0.741847	0.0128266	0.776139	0.0182999	0.723671	0.0106556	0.85291	0.0482113	0.973299	0.460137	0.601714	0.00454816	0.448817	0.00122127	0.417943	0.000833116	0.453594	0.00126109	0.955146	0.295836	0.632972	0.0054916	0.773571	0.0183299	0.464264	0.0018986	0.450591	0.00226626	1.06065	0.234408	0.666259	0.0102413	0.6436	0.00884422	0.503173	0.00289783	0.480795	0.00257436
orf19.1405	1.05814	0.329566	0.847176	0.064208	0.909734	0.174498	0.841864	0.0592701	0.842747	0.0599722	0.928376	0.20197	0.697933	0.0189936	0.451567	0.00220248	0.503612	0.00249913	0.524276	0.00337575	0.949313	0.316779	0.686161	0.0125928	0.650356	0.00969346	0.49221	0.00338332	0.55696	0.00647374	1.01555	0.708104	0.793617	0.043679	0.5969	0.00973783	0.614853	0.00870881	0.607343	0.00833529
orf19.1406	0.885557	0.166293	0.823558	0.0732628	0.918222	0.27132	0.837025	0.0860666	0.888332	0.17323	0.900366	0.176093	0.617418	0.0178179	0.466628	0.00443864	0.619186	0.00980248	0.64704	0.0153566	0.78457	0.0456378	0.672942	0.0187163	0.583807	0.0103115	0.693816	0.0218055	0.706923	0.0298869	1.00369	0.894163	0.70278	0.0333817	0.454533	0.0075315	0.709497	0.0288957	0.866769	0.128367
orf19.1409.1	1.0246	0.242481	0.97569	0.241926	0.966703	0.150907	0.810985	0.00207274	0.904925	0.0171727	0.979363	0.203294	0.888927	0.0124437	0.508023	0.00016276	0.352914	5.08527e-06	0.42481	4.72558e-05	0.971222	0.156013	0.842084	0.0053684	0.788232	0.00260105	0.355278	0.00026524	0.433679	0.000445643	0.97463	0.202304	0.836813	0.00741963	0.677767	0.0012827	0.469981	0.000143938	0.472013	0.000145643
orf19.1409.2	0.653371	0.00610155	0.353112	0.000497643	0.847498	0.0511504	1.50024	0.00498105	1.7846	0.00139715	0.420053	0.0014231	0.849387	0.0791415	1.36608	0.0117809	1.61393	0.00344273	2.392	0.000860341	0.359926	0.00123442	0.427297	0.00173433	0.563789	0.00367324	0.737122	0.0139617	1.72798	0.00322031	0.331713	0.00120456	0.42486	0.00259622	1.28178	0.0227526	0.989959	0.758233	1.61066	0.00485588
orf19.1409.3	Inf	0.0161988	NA	0.933703	Inf	0.0142962	Inf	0.0288808	NA	0.933703	1.78224	0.173515	3.75606	0.0408331	13.7351	0.00497256	2.93127	0.0494225	2.40197	0.0888357	1.12471	0.715954	5.56555	0.0244061	3.30908	0.0567278	0	0.0745481	1.59098	0.324457	0.55976	0.194145	0	0.0349351	1.47057	0.320756	0	0.0288318	0.631889	0.255227
orf19.1409	0.794163	0.0513171	0.454601	0.00278747	0.761685	0.0366384	0.549439	0.00627098	0.636813	0.0128615	0.79629	0.0440028	0.469361	0.00641219	0.253682	0.00139991	0.384957	0.00228642	0.379409	0.00258843	0.791658	0.0491349	0.42499	0.00398112	0.544641	0.00812589	0.416708	0.00382716	0.467312	0.00655507	0.826056	0.0764474	0.476827	0.00793898	0.33197	0.00383963	0.46696	0.00608115	0.535439	0.00866561
orf19.1411	1.15704	0.300704	0.953607	0.672168	1.01752	0.831304	1.66397	0.0312341	1.85236	0.0200083	0.788636	0.126643	0.375892	0.0169939	0.457018	0.0178116	1.10584	0.372561	1.01719	0.855155	0.83103	0.205786	0.531591	0.0292834	0.73159	0.095694	1.44408	0.0600339	1.86322	0.0240518	0.843226	0.228543	0.540017	0.0366854	0.71868	0.0999923	1.12849	0.326091	1.35714	0.0843125
orf19.1412	0.938731	0.234273	0.519288	0.0012756	0.818609	0.0287357	0.540209	0.0015124	0.610261	0.00293296	0.865415	0.0439449	0.387245	0.00141538	0.398895	0.00103684	0.235906	0.000386884	0.314654	0.000727132	0.868025	0.0563757	0.406842	0.00149206	0.552054	0.0031707	0.256729	0.000832465	0.254151	0.000978915	0.909481	0.121204	0.42199	0.00237842	0.399284	0.00208282	0.331648	0.00110729	0.354056	0.00125389
orf19.1413	1.05726	0.246077	0.7933	0.0182349	0.970342	0.465625	0.821398	0.0257816	0.857798	0.0431572	0.955597	0.286677	0.751597	0.0188093	0.867151	0.0526887	0.495904	0.00140605	0.697247	0.00769718	1.01692	0.617838	0.854899	0.04553	0.699416	0.00927907	0.388834	0.00129485	0.444849	0.00219953	1.01358	0.692648	0.852594	0.0578629	0.740552	0.0182232	0.578107	0.00443944	0.624223	0.00610769
orf19.1414	0.732039	0.00563352	0.423242	0.000323907	0.490556	0.000504217	0.336884	0.000213519	0.36833	0.000258233	0.600232	0.00166158	0.289121	0.000582419	0.378543	0.000601085	0.348601	0.000404372	0.320969	0.00044093	0.630065	0.00324341	0.391333	0.00094338	0.287346	0.000643256	0.249898	0.000582295	0.300988	0.000808744	0.60309	0.00330794	0.33983	0.000782264	0.296462	0.000613178	0.276544	0.000398512	0.331333	0.000551473
orf19.1415	2.33165	0.000321984	6.82191	5.52868e-05	8.89918	3.45116e-05	9.06174	3.37674e-05	8.9484	3.42326e-05	2.4002	0.000489333	10.7229	0	8.50421	1.33333e-06	19.8473	0	19.7118	0	2.03233	0.00155281	9.36684	0.000178512	18.3394	6.3938e-05	18.2991	6.3938e-05	18.244	7.84806e-05	2.20207	0.00135727	11.2626	7.13178e-06	14.0854	2.44961e-06	18.76	1.86047e-07	17.4731	2.17054e-07
orf19.1416	1.1524	0.0347883	1.58576	0.00123225	1.2633	0.0111867	1.34308	0.00557771	1.48734	0.00199439	1.10829	0.0485083	1.41032	0.00394716	0.802737	0.0134133	0.970106	0.344704	1.21197	0.0142751	1.08578	0.0918034	1.41576	0.00470912	0.894903	0.0567813	0.668068	0.00422707	0.779951	0.0156664	1.07115	0.131688	1.29102	0.0118654	0.965782	0.360469	0.780704	0.0135603	0.812684	0.0196064
orf19.1417	0.995689	0.879772	0.716845	0.0168633	1.07051	0.282774	0.904962	0.174166	0.852931	0.0775094	1.04756	0.387976	0.845465	0.0958896	0.688649	0.0152726	0.605673	0.00621203	0.64264	0.0106077	0.850032	0.067134	0.627318	0.00926816	0.679936	0.0135111	0.524318	0.00465746	0.59916	0.00975662	0.80355	0.0417531	0.482543	0.00517433	0.544636	0.00748016	0.591046	0.00788022	0.668796	0.0133954
orf19.1418	0.880206	0.126135	0.487013	0.00245916	0.941605	0.35017	0.695292	0.0155491	0.691241	0.0150505	0.810462	0.0436313	0.457591	0.00478369	0.610375	0.00973095	0.550256	0.00492887	0.539107	0.00577547	0.7997	0.043503	0.481667	0.00421749	0.62131	0.0104716	0.497456	0.00468546	0.553529	0.00867064	0.863693	0.0997803	0.474688	0.00618341	0.442328	0.00523705	0.528154	0.00683975	0.671365	0.017109
orf19.1420	0.825461	0.0748064	0.359187	0.0013978	0.830672	0.0795752	0.655449	0.0147246	0.628645	0.0121836	0.668352	0.017499	0.370339	0.00457798	0.687163	0.025196	0.544544	0.00749901	0.547784	0.00976949	0.797895	0.0559773	0.344511	0.00283268	0.437717	0.00470071	0.425043	0.00439014	0.571828	0.0135695	0.741465	0.0364213	0.379225	0.00499836	0.415759	0.00595113	0.460807	0.00613374	0.550183	0.0101058
orf19.1421	0.936564	0.464156	0.767069	0.0712665	1.19612	0.130237	2.10768	0.00432434	1.4201	0.0325374	0.771787	0.0730066	0.845072	0.216369	1.62764	0.017487	2.21387	0.00442586	2.16317	0.00525476	0.762912	0.0639493	0.909986	0.295514	0.926256	0.364862	1.50349	0.0251079	1.52671	0.0263904	0.823349	0.122816	0.750067	0.0757718	1.13501	0.234791	1.48045	0.0307316	1.72002	0.0154417
orf19.1422	0.871319	0.0722704	0.76674	0.0185049	0.881199	0.084882	0.794149	0.0250267	0.910213	0.143822	0.953231	0.296202	0.673677	0.01107	0.501686	0.00209678	0.465566	0.00142536	0.512596	0.0022466	0.946435	0.260556	0.674657	0.00895845	0.583445	0.00450357	0.347567	0.00124915	0.399724	0.0020915	0.986337	0.703492	0.659159	0.0113954	0.456893	0.00325522	0.439048	0.00235752	0.488569	0.00308856
orf19.1424	1.06915	0.431236	1.44403	0.0264836	1.42937	0.0281659	1.89175	0.00631122	1.54924	0.0176779	0.85707	0.161893	1.41288	0.0412452	1.2747	0.0730767	1.82783	0.00816416	2.09321	0.00524722	0.915186	0.300086	1.40165	0.0332551	1.19561	0.107834	1.79248	0.0103478	1.90145	0.00926633	0.796049	0.083899	1.29072	0.0670969	0.951085	0.540067	1.82647	0.0106169	1.90639	0.00905271
orf19.1426	0.941808	0.254683	0.97104	0.501439	1.02903	0.504857	1.24265	0.0215716	1.32376	0.0119518	0.965239	0.390693	1.03206	0.497914	0.598391	0.00365529	0.912094	0.108849	0.970829	0.48334	0.945449	0.242264	0.944494	0.236997	0.860865	0.0523429	0.913708	0.124276	1.02359	0.559618	0.940362	0.228424	0.991481	0.811598	0.683092	0.0121127	0.930903	0.186369	1.09265	0.13057
orf19.1427	1.00439	0.88418	2.39378	0.00101206	1.07178	0.334895	1.47469	0.0138147	1.49791	0.0125888	1.05697	0.369146	1.49316	0.0136731	1.82538	0.00389405	2.54682	0.00111702	2.41438	0.00150366	0.97195	0.588521	1.8324	0.00509389	1.01536	0.735286	2.28171	0.00236347	2.60189	0.00184245	1.05549	0.388773	1.72315	0.00813011	1.687	0.00889771	1.98109	0.00441268	2.22901	0.00303891
orf19.1428	0.845359	0.0870182	0.823543	0.0660832	0.909997	0.223821	1.01168	0.795225	1.01945	0.709646	0.976334	0.630548	0.625168	0.0160465	0.652479	0.0133829	0.563736	0.00561647	0.645291	0.0126626	0.958855	0.447677	0.646399	0.0134273	0.673357	0.0164557	0.611755	0.0106925	0.668639	0.0201293	0.848995	0.08773	0.561717	0.010703	0.544527	0.00983622	0.609817	0.0118248	0.817344	0.0611028
orf19.1429	0.805799	0.0421261	0.430916	0.0014084	0.793064	0.0363755	0.643573	0.00911166	0.713717	0.0165152	0.894957	0.125397	0.322597	0.00196608	0.389529	0.00193119	0.381402	0.00153219	0.395875	0.00198784	0.88425	0.116444	0.355767	0.00208143	0.430726	0.0029804	0.33429	0.00188567	0.39248	0.00321454	0.810468	0.0469912	0.347214	0.00273758	0.290461	0.00205826	0.337422	0.00205901	0.465526	0.00403423
orf19.1430	1.5795	0.0315926	0.797703	0.152779	1.7608	0.0192675	3.49325	0.00155805	2.25941	0.00711919	1.57243	0.0651468	3.73291	0.00656564	4.63378	0.00344732	13.3599	0.000672186	11.127	0.00100329	1.38673	0.100924	2.68143	0.0106318	2.99432	0.00817203	8.80913	0.0014236	11.6926	0.00112716	1.62393	0.0459766	2.08984	0.0215647	3.10647	0.00787231	9.81763	0.00112766	9.00617	0.00126856
orf19.1433.1	0.449317	0.0435054	0.7307	0.207455	0.425021	0.0385181	0.230711	0.0153095	0.636602	0.121655	0.153186	0.0100986	0.918363	0.675132	10.0764	0.00146893	1.67386	0.0633368	0.866817	0.472896	0	0.0244871	0.775245	0.400956	2.93463	0.0365713	7.72505	0.00767281	4.11402	0.0227415	0	0.00920611	0.488512	0.0845298	6.65637	0.0056089	1.9681	0.0519191	1.65243	0.0899808
orf19.1433	0.846839	0.0919817	0.45213	0.00246688	1.02936	0.615098	1.31487	0.0285464	1.2866	0.0342828	0.75413	0.0415185	0.778147	0.0845192	6.31364	0.000299566	3.31066	0.000872	2.64703	0.00179219	0.769093	0.049693	0.886401	0.175895	1.21457	0.0756357	2.40296	0.00277398	2.74369	0.00218961	0.806454	0.0768096	0.860464	0.156733	2.63288	0.0030449	2.26247	0.00410964	2.8338	0.00222481
orf19.1434	0.915042	0.259569	0.613711	0.0109231	0.854857	0.108956	0.78435	0.0467714	0.897545	0.199726	0.899671	0.177179	0.547928	0.0113866	0.46922	0.00462118	0.481312	0.00413485	0.480058	0.00513805	0.854812	0.0975475	0.534708	0.00746924	0.530725	0.00728633	0.49292	0.00588899	0.593676	0.0140992	0.863307	0.116709	0.528541	0.0102318	0.417824	0.00571442	0.558273	0.0100586	0.650554	0.0181313
orf19.1435	0.99487	0.554358	1.15247	0.000773767	0.951231	0.0185398	0.902434	0.00238394	0.961881	0.031883	1.0143	0.122304	1.10435	0.00221764	0.646134	3.83256e-05	0.596751	3.41085e-07	0.659079	4.16124e-05	1.05821	0.0146155	1.14883	0.00188099	0.951208	0.019356	0.632654	0.000308155	0.718614	0.000580341	1.02354	0.0864296	1.15948	0.00209522	0.745866	0.00044707	0.687104	0.000143938	0.716541	0.000215938
orf19.1438	0.785586	0.0171638	1.65324	0.00144729	3.49161	0.000128651	3.41277	0.000131845	2.48109	0.000258605	0.847702	0.0222543	1.5683	0.00222233	1.48052	0.00254602	1.76038	0.000920465	1.73874	0.0011791	0.72802	0.00813299	1.0832	0.103891	2.34395	0.000758822	2.06628	0.00100403	1.91741	0.00134428	0.817297	0.0226776	1.31526	0.0113398	1.70387	0.00242171	1.88553	0.00143442	2.00076	0.00110357
orf19.1439	0.98415	0.734603	0.655421	0.0107645	0.951833	0.414179	0.955118	0.439287	1.03398	0.540492	0.84361	0.058622	0.633767	0.0145193	0.450293	0.00275836	0.576748	0.00509101	0.539105	0.0050346	0.795232	0.0394076	0.623824	0.00996422	0.505167	0.00453352	0.479424	0.00391256	0.590687	0.0103445	0.854968	0.082808	0.579089	0.0101874	0.356415	0.00310564	0.54996	0.00700118	0.694764	0.0186308
orf19.1440.1	2.64571	0.0100107	7.11161	0.000804403	2.05845	0.0210693	3.08843	0.00618316	3.48108	0.00432099	0.889646	0.39859	2.99893	0.00676078	0.873183	0.376241	1.64232	0.0357423	2.71383	0.00717625	1.2804	0.156254	4.1941	0.00390614	1.05576	0.617173	1.16425	0.297458	2.73388	0.0111201	1.38653	0.117929	5.59122	0.00381721	1.15492	0.381909	0.537715	0.0494196	2.66749	0.0133016
orf19.1440.2	1.01845	0.719057	1.80076	0.00313653	1.20124	0.0648666	1.18774	0.0740843	1.33238	0.0243152	0.997532	0.899856	0.916094	0.243384	0.948007	0.360019	0.966192	0.485712	0.84849	0.0702969	0.972557	0.561773	1.15363	0.0848632	0.978578	0.634073	0.889767	0.126657	0.816322	0.060067	1.36237	0.025815	1.50743	0.0157759	1.03714	0.549186	1.33779	0.0291074	1.36306	0.0257397
orf19.1440	0.91646	0.180267	0.433645	0.00103398	0.977306	0.616699	0.742982	0.0166928	0.892071	0.115196	0.868092	0.063186	0.366561	0.00180456	0.411136	0.00161163	0.373357	0.0010965	0.432891	0.00178065	0.843947	0.052508	0.333841	0.00142654	0.531862	0.0039106	0.41427	0.00204335	0.485101	0.00380394	0.947165	0.309374	0.348406	0.00220121	0.311138	0.00183253	0.44063	0.00282651	0.604298	0.00745876
orf19.1441	0.88332	0.097989	0.427456	0.000925829	0.912028	0.163717	0.774882	0.0230113	0.934709	0.254566	0.832465	0.031074	0.292244	0.00108053	0.308832	0.000800403	0.366193	0.000824155	0.331479	0.000878512	0.844122	0.0476675	0.287195	0.00105485	0.613489	0.00602288	0.435254	0.00202397	0.468819	0.00304505	0.943086	0.269049	0.318269	0.00165963	0.370857	0.00220651	0.418311	0.00222871	0.521988	0.00400608
orf19.1442	1.04189	0.45156	0.269104	0.000446667	0.431802	0.00127643	0.354763	0.000730326	0.382784	0.000886078	0.597904	0.00885997	0.386417	0.00416105	0.574857	0.00976567	0.652401	0.0132058	0.84771	0.100346	0.701736	0.0258162	0.597322	0.0125296	0.669462	0.0204251	0.590016	0.0119795	0.757273	0.0484866	0.748996	0.0415924	0.54045	0.0128445	0.599831	0.0178802	0.722912	0.0339323	0.859358	0.123466
orf19.1444	0.904321	0.137812	0.452232	0.00109085	1.02125	0.628835	0.802432	0.0298826	0.833853	0.0445834	0.840114	0.0407023	0.421053	0.00229516	0.40192	0.001476	0.585537	0.00367584	0.61968	0.00602319	0.91282	0.146625	0.46187	0.00260028	0.729152	0.0165207	0.594768	0.00589197	0.666123	0.0129545	0.891556	0.109238	0.447388	0.00358332	0.384577	0.00259144	0.615075	0.00774279	0.80429	0.0362001
orf19.1445	0.887859	0.201642	0.476047	0.00490496	0.738679	0.0370051	0.668052	0.0205299	0.785408	0.0583314	0.690255	0.0216627	0.50859	0.0114718	0.25027	0.00181299	0.306353	0.00200233	0.417741	0.00445616	0.70516	0.0273065	0.371863	0.0035564	0.30104	0.00249578	0.263331	0.00209293	0.34325	0.00391541	0.62087	0.0167401	0.436301	0.00729566	0.19533	0.00222304	0.300978	0.00298316	0.461175	0.00664257
orf19.1446	0.759238	0.0110151	0.445386	0.000502667	0.689694	0.00481665	0.529289	0.000931411	0.72863	0.00735485	0.798775	0.013543	0.40785	0.00118171	0.406649	0.000827256	0.435737	0.000760403	0.444423	0.000989736	0.80416	0.0207425	0.412375	0.00119529	0.642541	0.00467473	0.436323	0.00137346	0.494616	0.0023151	0.813345	0.025265	0.457237	0.00218459	0.481528	0.00252363	0.462152	0.00176198	0.594269	0.00397371
orf19.1447	0.751583	0.0325226	0.306156	0.000927907	0.611404	0.010423	0.461257	0.00291991	0.521194	0.00486651	0.626179	0.00797811	0.174495	0.00111839	0.181901	0.000806884	0.172074	0.000614016	0.202836	0.000878388	0.682159	0.0165473	0.176862	0.00105268	0.289616	0.00168887	0.203764	0.00114239	0.258112	0.00186496	0.663411	0.0169179	0.228393	0.0019284	0.178337	0.00143845	0.278124	0.00193808	0.287588	0.00202431
orf19.1448.1	1.03435	0.433476	0.868235	0.0553469	1.16761	0.0414596	1.15706	0.0470846	1.0585	0.251642	0.825435	0.0234073	0.852681	0.0582154	0.790108	0.0193311	0.739185	0.0089369	0.725502	0.0100218	0.803732	0.0238207	0.769321	0.0167625	0.801492	0.0232694	0.741825	0.0127413	0.784649	0.024536	0.807581	0.0274277	0.777199	0.0247513	0.762291	0.0215549	0.74302	0.0144715	0.769641	0.0189338
orf19.1448	0.949712	0.174195	0.935562	0.113282	0.728672	0.00301091	0.614833	0.000808992	0.709011	0.00230307	0.91253	0.0401898	0.665944	0.00249426	0.428596	0.000410419	0.369154	0.000222605	0.410324	0.000370078	0.898033	0.0415189	0.753823	0.00589941	0.722479	0.00422909	0.378512	0.000624806	0.421212	0.000875907	0.891386	0.0402993	0.72079	0.00620881	0.568458	0.00200949	0.451413	0.000660341	0.448656	0.000644806
orf19.1449	0.753634	0.0902292	6.86485	0.00030245	1.18584	0.191193	1.85706	0.0130195	2.33425	0.00512391	0.55678	0.0205093	7.33511	0.000707535	8.47412	0.000467814	2.10637	0.00744688	5.64049	0.000856093	0.692321	0.0518022	7.72918	0.000844806	1.47138	0.0387149	0.768336	0.0914264	2.69607	0.00514025	0.56943	0.0277689	8.26054	0.000764217	6.35052	0.00116484	0.76255	0.0952398	2.07254	0.0113595
orf19.144	0.841702	0.0831473	0.458964	0.0024484	0.743035	0.0276597	0.628641	0.0107287	0.737643	0.0263841	0.865149	0.0878567	0.341793	0.00247848	0.234726	0.00103854	0.324635	0.00134031	0.252272	0.00113476	0.829804	0.0619077	0.367628	0.00238753	0.478923	0.00439845	0.327384	0.00198924	0.32757	0.00254977	0.98088	0.691492	0.403573	0.00464676	0.241646	0.00207653	0.363018	0.00302856	0.480109	0.00558983
orf19.1450	0.653308	0.162682	1.24177	0.34493	1.06102	0.723135	1.9897	0.0486423	2.00135	0.0477482	1.63075	0.171974	0.345531	0.108357	1.04573	0.870886	2.02724	0.0869685	4.49236	0.0164669	0.681371	0.20207	1.72279	0.0968098	0.389596	0.0601865	1.29095	0.294309	1.73404	0.107038	0.406105	0.0499506	0.636674	0.157824	0.106753	0.0186818	1.09334	0.618663	1.1553	0.465087
orf19.1451	0.789639	0.0460105	0.572865	0.00693448	0.88963	0.168086	0.944336	0.398734	0.981639	0.726339	0.877011	0.131422	0.578088	0.0151725	0.558357	0.00926208	0.813184	0.058198	0.856279	0.115524	0.891586	0.162226	0.639418	0.0155304	0.714115	0.0264142	0.647914	0.016377	0.854522	0.116896	0.932535	0.322606	0.688851	0.0294928	0.474511	0.00807681	0.692221	0.0248225	0.950973	0.435902
orf19.1453	0.794389	0.0160566	0.426145	0.000447783	0.741488	0.00867625	0.498234	0.000714233	0.563044	0.00124487	0.808399	0.0151524	0.325516	0.000854915	0.315822	0.000539752	0.38971	0.000614016	0.344077	0.000618729	0.824281	0.0262389	0.399446	0.00113628	0.622248	0.00400078	0.404149	0.00115439	0.441703	0.00178536	0.848017	0.038382	0.395323	0.00151544	0.290459	0.000798791	0.416886	0.00134871	0.529894	0.00266316
orf19.1456	0.773613	0.0428306	0.697451	0.0213223	0.780953	0.0461626	0.621395	0.0119144	0.638204	0.0134304	0.85713	0.0974686	0.465194	0.00670626	0.438524	0.00403749	0.384586	0.00243293	0.413101	0.00337367	0.820815	0.0654817	0.490206	0.00575178	0.48673	0.00566074	0.388793	0.0032093	0.486894	0.00735023	0.99842	0.917944	0.64191	0.0233215	0.457339	0.00795705	0.492105	0.0077014	0.557462	0.0111166
orf19.1457	0.885872	0.110573	0.69029	0.0112551	0.80649	0.0357021	0.674013	0.00964505	0.720785	0.0147179	0.844105	0.0455713	0.563526	0.0060685	0.568825	0.0043391	0.550469	0.00314326	0.535657	0.00338555	0.91259	0.154184	0.646007	0.00924353	0.690183	0.0128216	0.52226	0.00395451	0.605665	0.00895333	0.981473	0.659577	0.668375	0.0151149	0.574188	0.00826118	0.559794	0.00608099	0.624275	0.00922087
orf19.1458	0.984175	0.73288	0.618484	0.00726437	0.849629	0.0766538	0.656344	0.0105976	0.693227	0.0143249	0.942836	0.298546	0.422401	0.00321017	0.418411	0.00216896	0.33847	0.00118406	0.382806	0.00178065	0.902739	0.145646	0.456954	0.00315913	0.545744	0.00547522	0.300913	0.00151491	0.369533	0.00263426	0.908013	0.169587	0.454117	0.00473643	0.372318	0.0031275	0.402803	0.00287727	0.446871	0.00365104
orf19.1459	0.971765	0.592409	0.955787	0.44338	0.900572	0.16808	0.928323	0.269912	0.80676	0.0444457	0.950157	0.372513	0.835415	0.0915993	0.799485	0.0454515	0.979763	0.663349	0.995424	0.907816	0.906742	0.16841	0.925154	0.229514	0.850891	0.0762573	0.784029	0.0368613	0.879239	0.1298	0.875165	0.113675	0.913249	0.227132	0.795229	0.0536313	0.92227	0.234435	1.02224	0.650162
orf19.145	0.835723	0.0384959	0.299468	0.000317519	0.760723	0.0157528	0.475745	0.00101829	0.586448	0.00249355	0.803901	0.0184928	0.253463	0.000799163	0.245868	0.000497984	0.244473	0.000389364	0.201359	0.000398481	0.787152	0.0218124	0.247554	0.000812899	0.435694	0.00173736	0.272484	0.00087507	0.296172	0.00116229	0.870561	0.0638528	0.265031	0.000958791	0.273718	0.0010067	0.284573	0.000823411	0.328662	0.00109144
orf19.1460	0.914421	0.135165	0.505856	0.00110468	0.837946	0.0360053	0.545116	0.00150301	0.552921	0.00163795	0.831843	0.0268159	0.362673	0.00125417	0.454086	0.00139637	0.432128	0.00102431	0.433349	0.00124316	0.832155	0.0351262	0.466205	0.00196136	0.593917	0.00418301	0.431367	0.00167854	0.446822	0.00227699	0.879473	0.0729305	0.461239	0.00296006	0.398826	0.00208037	0.474418	0.00251597	0.53873	0.00365088
orf19.1461	1.03014	0.678505	0.794103	0.0848052	1.22664	0.093845	1.1575	0.170481	0.779598	0.0736294	0.726512	0.0503606	0.838441	0.206666	8.61326	0.000315194	3.01518	0.0018533	2.57372	0.00302614	0.646963	0.0293365	0.880174	0.212665	1.04303	0.564322	2.19334	0.00582527	1.87691	0.0114085	0.549602	0.0181301	0.954768	0.587869	5.2614	0.00104301	1.96534	0.00955485	1.49967	0.0285925
orf19.1462	0.849278	0.0625503	0.655928	0.00786096	1.02069	0.651035	0.820447	0.0423214	0.919284	0.200079	0.89874	0.110492	0.495472	0.00389209	0.666184	0.00976391	0.589011	0.00421132	0.642716	0.00792878	0.858713	0.0695827	0.559007	0.0052516	0.896584	0.121405	0.671134	0.011596	0.755989	0.0290101	0.909346	0.16494	0.578629	0.00893978	0.675147	0.0168724	0.703584	0.0173102	0.848195	0.0672129
orf19.1464	0.965934	0.543577	0.588541	0.00634127	0.720051	0.0197284	0.691196	0.0153329	0.715062	0.0188958	0.740237	0.021067	0.541479	0.00839029	0.782752	0.0391305	0.743587	0.0216667	0.712097	0.0209034	0.664685	0.0136336	0.530837	0.00559262	0.468526	0.0038262	0.570155	0.00712493	0.640067	0.0147177	0.744023	0.0298923	0.547753	0.00952571	0.530952	0.00866028	0.704025	0.0218809	0.820046	0.0599171
orf19.1465	1.20541	0.0828141	0.968639	0.625795	1.13099	0.175223	1.13114	0.174901	1.01633	0.766248	0.840709	0.0867653	0.630887	0.0232536	0.555921	0.00984192	0.874109	0.134234	0.859113	0.127557	1.00254	0.905729	0.771705	0.0484169	0.887439	0.17171	0.748423	0.0398539	0.903007	0.239898	0.90682	0.234809	0.758567	0.054546	0.62162	0.0214533	0.926093	0.310734	0.960263	0.527754
orf19.1466	0.870332	0.0662654	0.633151	0.00418819	0.890556	0.0934085	0.729245	0.0117629	0.902532	0.116459	0.968228	0.403429	0.395783	0.00138078	0.468005	0.00141547	0.28456	0.000464434	0.406966	0.00102146	0.949035	0.257491	0.444573	0.00177693	0.625353	0.00529798	0.252628	0.000814729	0.30126	0.0011666	0.990968	0.771011	0.442616	0.00265997	0.564137	0.00530986	0.339094	0.00116338	0.354933	0.00127188
orf19.1467	1.17532	0.00526847	1.37159	0.000578016	1.37841	0.000561488	1.38897	0.000510326	1.44811	0.000399132	1.0947	0.01503	1.39121	0.000874822	1.51476	0.000404837	0.947547	0.0471804	1.05762	0.0473066	1.07031	0.0423729	1.33681	0.00179367	1.20494	0.00491405	0.832061	0.00578332	0.961926	0.136444	1.028	0.205161	1.27566	0.00352952	1.20212	0.00637833	0.9085	0.0251786	0.960977	0.119574
orf19.1468	0.899901	0.0977615	0.656844	0.00435445	0.916018	0.13586	0.726131	0.00953411	0.816105	0.0260699	0.782966	0.0139868	0.487282	0.00218257	0.515586	0.00181352	0.490482	0.00131113	0.56199	0.00243036	0.81267	0.0270359	0.560034	0.0031586	0.612494	0.00455758	0.48159	0.00203814	0.596846	0.00526794	0.85937	0.0527944	0.558592	0.00489656	0.421912	0.00224505	0.555245	0.00383191	0.734332	0.0140069
orf19.1470	0.972895	0.122402	0.772965	0.000433488	0.862544	0.00212744	0.695025	0.000198698	0.815504	0.000787039	0.957188	0.0262603	0.721481	0.000555845	0.482839	6.69767e-06	0.28773	0	0.341677	0	0.941117	0.0241613	0.681115	0.000607597	0.629287	0.000480496	0.298718	8.14884e-05	0.358466	0.000165767	0.965138	0.0715319	0.693398	0.000606047	0.592659	0.000208403	0.379747	6.0155e-06	0.396409	8.37209e-06
orf19.1471	1.17341	0.00449491	1.59254	0.000189922	1.26037	0.00128047	1.34065	0.000607504	1.4323	0.00033786	1.18082	0.00282729	1.55563	0.000362016	0.956388	0.0707078	0.866518	0.00467039	1.05899	0.038382	1.19013	0.00496586	1.58548	0.000667318	1.12422	0.0125069	0.7427	0.00176695	0.854672	0.00919718	1.16824	0.00763253	1.53568	0.000649147	0.992207	0.627877	0.837259	0.0063236	0.901226	0.0193909
orf19.1473	0.682525	0.0235874	2.29071	0.00165281	0.929424	0.362737	0.763865	0.0476901	0.837578	0.106841	0.781902	0.0435114	1.08809	0.316229	0.465314	0.00529873	0.691024	0.0195116	0.805233	0.0668919	0.803482	0.0610952	1.34804	0.030076	0.575997	0.01114	0.635244	0.0164193	0.791313	0.0656415	0.819235	0.0817504	1.17926	0.11342	0.745625	0.0498779	0.756534	0.0458785	0.789635	0.0608514
orf19.1474	0.953112	0.344872	0.872724	0.0718072	1.24481	0.0234173	0.924215	0.185932	0.887583	0.0920363	0.882977	0.0699399	0.66101	0.0106509	0.467023	0.00181367	0.818952	0.0273028	0.821034	0.0345889	0.977353	0.562627	0.938941	0.230342	0.99766	0.896788	0.869901	0.0681884	0.923805	0.192885	1.00979	0.774416	0.859286	0.0752036	0.577015	0.00702406	0.881744	0.0882223	1.07446	0.203443
orf19.1476	1.1209	0.339174	0.937105	0.545496	0.970248	0.738995	1.1781	0.217401	1.22576	0.154986	0.756318	0.114942	1.0263	0.812635	2.54547	0.00689953	1.77175	0.0212066	2.08652	0.0131951	0.82529	0.175729	0.996798	0.916171	1.03935	0.660882	1.43534	0.0538129	1.42506	0.0639657	0.980913	0.809589	1.24456	0.167186	1.81214	0.0263013	1.76501	0.0265008	1.68646	0.0315124
orf19.1477	1.20311	0.030753	1.09645	0.127769	1.17986	0.0392636	1.00559	0.838701	1.08214	0.165852	1.00472	0.854691	1.00571	0.864184	1.68987	0.00232713	1.42883	0.00591972	1.47912	0.00517315	1.09862	0.120449	1.42774	0.00898729	0.995436	0.854097	1.38982	0.0107952	1.5431	0.00623885	1.04091	0.37922	1.22271	0.0351162	1.06301	0.257699	1.34908	0.0142539	1.61687	0.00489628
orf19.1478	1.15276	0.0313446	1.2386	0.0124652	1.2018	0.0177061	1.24855	0.011363	1.05114	0.224282	1.01684	0.54762	0.933229	0.15898	0.527321	0.00114983	1.10524	0.0500985	1.14231	0.0307651	1.09752	0.0726139	1.18887	0.0225416	1.133	0.042242	1.34282	0.00689659	1.23806	0.0165725	1.06125	0.165795	1.13395	0.04994	0.565904	0.00311647	1.34526	0.00786112	1.38322	0.00645969
orf19.1479	0.839724	0.0789508	0.354539	0.00112862	0.692582	0.0172103	0.516174	0.00372961	0.616575	0.00937002	0.703853	0.0175851	0.380852	0.00353417	0.41525	0.00297895	0.539853	0.00523442	0.577701	0.00866862	0.814474	0.059862	0.423742	0.00382425	0.509387	0.00631972	0.471095	0.00494285	0.54432	0.0100117	0.818754	0.0663965	0.42962	0.00572825	0.432151	0.00580189	0.508774	0.00710949	0.620829	0.0138194
orf19.147	0.814073	0.0642276	0.372956	0.00150524	0.772725	0.0405045	0.582682	0.00803643	0.570881	0.00725296	0.747832	0.0361618	0.462008	0.00890065	0.809551	0.0796066	0.735304	0.032297	0.701395	0.0300712	0.780086	0.0531484	0.519098	0.00875647	0.614222	0.015768	0.666457	0.0221237	0.767443	0.0575748	0.821315	0.0850856	0.51555	0.0119738	0.431772	0.00767771	0.78144	0.0577616	0.989642	0.820235
orf19.1480	1.22752	0.00242158	2.05645	9.83566e-05	1.15337	0.00797944	1.2446	0.00197864	1.46725	0.000389147	1.29891	0.00110722	1.64767	0.000320279	0.538759	0.000266791	0.857092	0.00460887	0.978542	0.251061	1.34414	0.00169981	1.82624	0.000490884	1.01997	0.286693	0.621366	0.000852217	0.737705	0.00238589	1.28222	0.00290614	1.71932	0.000353302	0.606112	0.000810481	0.799923	0.00427749	0.78993	0.00380862
orf19.1481	0.944887	0.378572	0.456258	0.00208775	0.971024	0.597374	0.798693	0.0443537	0.71776	0.0198151	0.865204	0.0964369	0.455346	0.00531426	0.483027	0.00439588	0.670872	0.0132483	0.680793	0.0179904	0.91919	0.225285	0.478908	0.00478698	0.598025	0.0101497	0.547288	0.0072209	0.597433	0.013134	0.924668	0.259463	0.454338	0.00599926	0.42724	0.00522868	0.6193	0.0127677	0.713475	0.0248138
orf19.1482	0.938847	0.293229	0.610083	0.00534074	1.08312	0.210321	1.09665	0.168389	0.799191	0.0333034	0.885237	0.122661	1.2271	0.0566673	1.70709	0.00465178	1.61488	0.00569457	1.46801	0.0113769	0.822583	0.0566816	0.996457	0.887923	1.19508	0.0603405	1.47508	0.0125984	1.42366	0.0179002	0.817942	0.0567954	0.947619	0.399126	1.11319	0.166057	1.56088	0.0101889	1.49079	0.0128513
orf19.1483	0.972226	0.502178	0.533802	0.00132279	0.839618	0.0358186	0.75956	0.0136768	0.816974	0.0265424	0.846994	0.0293782	0.431531	0.00152943	0.408161	0.00096276	0.389553	0.000711597	0.415867	0.000998605	0.797173	0.0209383	0.371188	0.00110074	0.488968	0.00192322	0.364374	0.00107926	0.36767	0.00134332	0.941753	0.220957	0.405197	0.00194502	0.383487	0.00169935	0.402713	0.00148778	0.53545	0.00321634
orf19.1484	0.818907	0.110366	0.383577	0.00356363	0.79789	0.0886058	0.692652	0.0338465	0.586115	0.0157644	0.709104	0.0324497	0.313655	0.00481727	0.400193	0.00561798	0.304953	0.00266003	0.327609	0.00359957	0.762849	0.0573744	0.37689	0.00528964	0.437743	0.00725541	0.41266	0.00642784	0.350253	0.00593473	1.03543	0.628624	0.451072	0.0122461	0.487822	0.0145006	0.441335	0.00942465	0.614118	0.0241794
orf19.1485	0.974546	0.450214	0.706157	0.00342043	0.911459	0.0797862	0.818853	0.0159268	1.00701	0.778487	0.999046	0.910086	0.522311	0.00128397	0.431288	0.000566543	0.274233	0.000179597	0.392554	0.000460806	0.952159	0.183126	0.505141	0.00120431	0.52521	0.00137408	0.276303	0.000536	0.308504	0.000698326	1.0339	0.316561	0.490549	0.00160279	0.474387	0.00143547	0.351901	0.000486016	0.391553	0.000618915
orf19.1486	0.829583	0.026965	0.599675	0.00186515	1.14888	0.0455429	0.946781	0.249099	1.25978	0.0146074	0.790398	0.019217	1.38983	0.00991175	2.75698	0.00046245	2.61978	0.000468062	2.13355	0.00101395	0.533873	0.00288667	1.11044	0.0915118	1.13809	0.0624033	1.69421	0.00294812	2.52226	0.000915349	0.694257	0.0110309	1.06793	0.227561	1.95685	0.00226617	1.79764	0.00292081	2.72605	0.000627969
orf19.1488	0.886577	0.207609	0.92134	0.331581	0.99258	0.863442	0.815422	0.0865213	0.906724	0.271327	0.810569	0.0626909	0.607092	0.0203273	0.396422	0.00361984	0.4704	0.00462856	0.414865	0.00415194	0.763452	0.0457423	0.693369	0.0267066	0.535968	0.00967203	0.461875	0.00629386	0.60606	0.0188396	0.943739	0.419039	0.750339	0.0542009	0.422566	0.0075742	0.548965	0.0118568	0.676031	0.0264443
orf19.1490.1	1.02919	0.718544	2.1863	0.00525107	1.51721	0.0277495	1.85378	0.0108837	1.87958	0.0103543	1.04267	0.615545	2.21348	0.00693829	1.55896	0.0243721	2.06412	0.0064835	2.51717	0.00373488	0.983356	0.787163	1.63927	0.019282	1.40711	0.0406554	1.97797	0.00926025	2.24163	0.00678397	1.22928	0.109581	1.81288	0.0155325	1.77115	0.0168974	1.56556	0.0256448	1.73928	0.0165517
orf19.1490	0.868422	0.0698659	0.767751	0.0189233	0.705713	0.0103971	0.845258	0.0486113	0.84229	0.0466304	0.896233	0.0956002	0.796564	0.040233	0.673008	0.00899901	1.07047	0.20022	0.96599	0.463496	0.87913	0.0783477	0.907396	0.124502	0.801923	0.0298838	0.921413	0.161136	0.956084	0.36913	0.913398	0.151294	0.895462	0.127044	0.657595	0.0121315	0.973908	0.539031	1.0909	0.15515
orf19.1491	0.794672	0.0477248	0.38962	0.00152326	0.723993	0.0239067	0.597021	0.00831268	0.710814	0.0211096	0.863103	0.0910997	0.328961	0.00250902	0.315024	0.00167501	0.330239	0.00148788	0.314701	0.00167296	0.840805	0.0767485	0.36399	0.00264608	0.510801	0.00599079	0.350103	0.00247265	0.434579	0.0049426	0.879375	0.133403	0.350608	0.0037347	0.317359	0.00316428	0.343456	0.00284012	0.449456	0.00482366
orf19.1492	0.847998	0.122186	0.376548	0.00229206	0.765395	0.0487998	0.536644	0.00789966	0.67419	0.0222578	0.874153	0.139785	0.303621	0.00330276	0.263582	0.00184574	0.305014	0.00191389	0.271671	0.00192171	0.755376	0.0403986	0.308746	0.00260822	0.46601	0.00599079	0.325078	0.00277358	0.294656	0.0030715	0.953624	0.481313	0.351889	0.00509343	0.288372	0.00379984	0.328734	0.00366642	0.447826	0.00668843
orf19.1493	0.890397	0.149381	0.737415	0.0230912	0.821375	0.0562148	0.548723	0.00444884	0.60614	0.00722195	0.73385	0.0193805	0.572005	0.00998316	0.585967	0.00763935	0.415899	0.00207216	0.429773	0.00271216	0.806357	0.0479497	0.614391	0.010357	0.591903	0.00891333	0.415333	0.00301671	0.481669	0.00575395	0.813488	0.0570447	0.636156	0.0166699	0.412095	0.00466468	0.469134	0.00494701	0.578365	0.00949389
orf19.1494	0.87137	0.0315945	0.635207	0.0013356	0.713403	0.00320816	0.478506	0.000397178	0.52606	0.00050369	0.841211	0.0137512	0.425476	0.000816992	0.408038	0.000482171	0.355154	0.000269457	0.338033	0.000338729	0.858935	0.0263484	0.518275	0.00126084	0.588024	0.00189845	0.346366	0.000649581	0.364947	0.000828899	0.872559	0.0362895	0.504046	0.00170964	0.418814	0.000973023	0.381804	0.000563287	0.42488	0.000769984
orf19.1495	0.964383	0.526561	0.669557	0.0127374	0.988815	0.795014	0.848696	0.0803392	0.96618	0.543446	0.866327	0.0814504	0.542235	0.00747637	0.239424	0.000960837	0.414967	0.00190781	0.352817	0.00166006	0.722913	0.0203333	0.5301	0.00510099	0.512588	0.00464276	0.41485	0.00267495	0.472406	0.0047609	0.963776	0.493811	0.561082	0.009676	0.293549	0.00238626	0.410804	0.00342651	0.656843	0.0144856
orf19.1496	0.980253	0.73549	0.848924	0.117824	1.042	0.545854	0.942086	0.42748	0.990397	0.837325	0.869286	0.132571	0.690158	0.03767	0.555408	0.0104903	0.863775	0.123291	0.811618	0.0779942	0.948569	0.42421	0.768402	0.0468341	0.744806	0.0385351	0.662967	0.021086	0.8498	0.124976	0.922664	0.292597	0.695891	0.0339539	0.562734	0.0144744	0.621681	0.0171568	0.834627	0.0933999
orf19.1497	0.945608	0.465086	0.816613	0.0872347	1.00755	0.858402	0.795942	0.0698253	0.858562	0.143822	0.914436	0.285394	0.751465	0.0710994	0.430191	0.00603451	0.613245	0.0149105	0.652971	0.0245398	0.942228	0.405755	0.795439	0.0676253	0.533902	0.0107547	0.50797	0.00923944	0.682314	0.0338211	0.93563	0.384721	0.636987	0.0270324	0.300101	0.00454691	0.592964	0.0169585	0.75126	0.0493873
orf19.1499	0.786125	0.0454869	0.604558	0.00957036	0.799919	0.0529009	0.644258	0.013053	0.693683	0.0191799	0.803904	0.0428445	0.476207	0.005944	0.333612	0.00181023	0.363843	0.00175352	0.393302	0.00245879	0.747056	0.0296436	0.491105	0.00500722	0.518267	0.00602732	0.370196	0.00263619	0.408896	0.00409718	0.87174	0.120132	0.52208	0.00910598	0.325442	0.00327814	0.410238	0.00398183	0.519931	0.00718636
orf19.149	0.91242	0.48255	0.426856	0.0162673	1.21194	0.213662	1.00579	0.900116	0.976198	0.798893	0.729639	0.101216	0.401446	0.026421	1.90288	0.0198067	1.10601	0.422578	1.09314	0.494548	1.21316	0.207151	0.74923	0.128852	0.466468	0.0263026	1.0657	0.573526	1.82155	0.0319343	0.895077	0.389551	0.2677	0.0120688	1.07339	0.560179	0.932593	0.544415	0.917439	0.475484
orf19.1500	0.814046	0.0589128	0.373741	0.00135671	0.925637	0.288709	0.595517	0.00801014	0.600409	0.00847588	0.754526	0.025702	0.257041	0.00179225	0.309756	0.00163829	0.29503	0.00125309	0.313699	0.00166118	0.7929	0.0456082	0.306449	0.00198319	0.511928	0.00598949	0.389602	0.00294347	0.395996	0.00393702	0.825755	0.0715371	0.33932	0.00365203	0.303008	0.00310056	0.366833	0.00337919	0.528833	0.00788552
orf19.1502	0.943744	0.431576	0.565154	0.00897879	0.82503	0.0854863	0.496067	0.00521777	0.550925	0.00779839	0.721743	0.0279019	0.589448	0.0193047	0.304955	0.0023844	0.34339	0.00245488	0.277774	0.00209005	0.726498	0.0314247	0.589626	0.0121386	0.423412	0.00452496	0.310488	0.00257522	0.317487	0.00340505	0.841385	0.103248	0.534607	0.0129091	0.31711	0.00426633	0.358668	0.00412412	0.446113	0.00643079
orf19.1504	0.968849	0.600716	0.494673	0.00360583	0.993794	0.865808	0.790649	0.0484127	0.929306	0.317977	0.855335	0.0986798	0.497389	0.00892633	0.615034	0.013257	0.770333	0.0373696	0.880137	0.159933	0.801137	0.0563528	0.513481	0.00704707	0.596262	0.0118138	0.677036	0.020456	0.865432	0.135511	0.930298	0.316046	0.506501	0.00980496	0.437563	0.00691854	0.691768	0.0254102	1.1524	0.122135
orf19.1505	0.88442	0.0954716	0.76555	0.0196295	0.805277	0.0305102	0.818161	0.0357886	1.08242	0.1911	0.842427	0.0372617	0.95081	0.368616	0.442466	0.00160955	0.699062	0.00797991	0.938856	0.242019	0.650302	0.00688019	0.650265	0.00687922	0.504416	0.00260006	0.538355	0.00310654	0.787147	0.0284899	0.82447	0.0388831	0.687914	0.0136393	0.39346	0.00224874	0.546987	0.00421526	0.877225	0.0766485
orf19.1506	1.08254	0.760511	0.839417	0.592678	0.486132	0.168104	0.498155	0.176491	0.591184	0.253712	2.33203	0.106884	0	0.0607932	2.65769	0.0900498	1.97013	0.16187	2.29743	0.12224	Inf	0.14234	Inf	0.0583522	Inf	0.0498416	Inf	0.0294541	Inf	0.0855656	Inf	0.0271805	Inf	0.069031	Inf	0.0312385	Inf	0.0387351	NA	0.937567
orf19.1507	0.844494	0.0853812	0.361186	0.00121736	0.686604	0.0166365	0.668318	0.0144244	0.756341	0.0310579	0.740342	0.0225875	0.423834	0.00423116	0.243603	0.00117095	0.417832	0.00239941	0.404764	0.0026618	0.800687	0.0470564	0.411845	0.00311693	0.594565	0.00946592	0.485179	0.0047551	0.547174	0.00902121	0.783724	0.0456459	0.518929	0.00889299	0.403031	0.00479566	0.482951	0.00592428	0.676849	0.0197521
orf19.1508	0.736353	0.0253682	0.31543	0.000848558	0.64389	0.011744	0.675659	0.0149538	0.642757	0.0116517	0.709755	0.0164796	0.357388	0.00273374	0.242273	0.00109064	0.336563	0.00144626	0.279715	0.00132149	0.797019	0.0450347	0.378855	0.00265057	0.508321	0.0054284	0.380333	0.00266633	0.448558	0.00494992	0.835995	0.0790211	0.476655	0.0072925	0.296586	0.00295429	0.398777	0.00384912	0.78127	0.0454248
orf19.1509	0.766605	0.0232563	0.617095	0.0055347	0.815712	0.0400715	0.91137	0.173369	0.805804	0.0355018	0.95281	0.352851	0.971071	0.605687	0.704144	0.0145789	1.42045	0.00897991	1.2526	0.0279377	0.876715	0.0962815	0.842311	0.0606343	1.14875	0.0819054	1.78276	0.00394388	1.4427	0.0137308	0.923658	0.215569	0.781312	0.0407056	1.10302	0.168091	1.41254	0.014779	1.44125	0.0131398
orf19.150	0.934967	0.129621	0.740888	0.00483259	0.981286	0.536869	0.952364	0.214604	1.09771	0.0666909	1.01269	0.589522	0.636469	0.00240936	0.496397	0.000732403	0.444708	0.00043569	0.603309	0.00135271	0.979379	0.440731	0.638001	0.00246757	0.673725	0.00316905	0.464259	0.000965922	0.455202	0.00109157	1.04457	0.214843	0.626574	0.0034729	0.591848	0.00273392	0.514876	0.00127005	0.524214	0.00135882
orf19.1510	0.83139	0.112	0.693145	0.0293947	0.55943	0.0113516	0.68758	0.028137	0.537988	0.00982146	0.570663	0.012247	0.547646	0.0192855	0.935645	0.430654	1.09579	0.281176	1.07041	0.413589	0.663957	0.0292159	0.898411	0.245525	0.678201	0.0320712	0.894177	0.232887	0.992539	0.89524	0.545671	0.0153871	0.840259	0.151725	0.902888	0.303628	0.947101	0.48725	0.996244	0.899933
orf19.1513	0.790543	0.0602374	0.387062	0.00229622	0.731374	0.0337764	0.641051	0.0163156	0.684117	0.0229118	0.725601	0.0316407	0.369862	0.00551054	0.613167	0.0173812	0.585577	0.0112363	0.508701	0.00879237	0.742515	0.0401117	0.38003	0.00414285	0.474773	0.00703743	0.525815	0.00948214	0.653034	0.0263385	0.717736	0.0355722	0.360611	0.00548149	0.285393	0.00388428	0.50489	0.00941839	0.71595	0.0351274
orf19.1514	1.05091	0.233146	0.79557	0.0131494	0.994724	0.823948	0.84532	0.0256833	0.880303	0.0455775	0.888915	0.0420136	0.776993	0.0156416	0.696757	0.00448437	0.641615	0.00234105	0.745908	0.00759647	0.861295	0.0340082	0.76439	0.0107729	0.715082	0.00667535	0.539971	0.00185153	0.677058	0.00617864	0.864397	0.0390823	0.777354	0.0168242	0.601239	0.00413138	0.665647	0.00507733	0.774893	0.0134146
orf19.1515	1.06692	0.389009	0.846675	0.114223	1.05546	0.454082	1.11804	0.204907	0.9735	0.670767	0.863027	0.125554	0.66987	0.0338872	0.476747	0.00656586	0.794774	0.0563972	0.789665	0.0642079	0.935549	0.356018	0.785762	0.0582469	0.671405	0.0239133	0.771891	0.0514419	0.909337	0.270813	0.820977	0.0853718	0.756255	0.055798	0.558431	0.0150149	0.712482	0.0335416	0.964728	0.57227
orf19.1516	0.815337	0.0350925	0.505859	0.00164819	0.799378	0.0289702	0.619861	0.00479563	0.659609	0.00695237	0.812876	0.0307718	0.404597	0.00226332	0.398109	0.00157197	0.449568	0.00169423	0.464312	0.00222403	0.827781	0.0448674	0.498469	0.00337789	0.562653	0.00494853	0.433278	0.00231414	0.489263	0.00407318	0.859147	0.0705709	0.467499	0.00424372	0.322726	0.00198236	0.48527	0.00370595	0.598283	0.00732561
orf19.1517	0.946174	0.126379	1.30889	0.00254381	0.456476	0.000206233	0.235967	9.02636e-05	0.347029	0.00013045	0.81234	0.00603203	0.818704	0.0124145	0.204786	5.76434e-05	0.173477	3.05116e-05	0.21329	6.06202e-05	0.945516	0.116225	1.20444	0.0113263	0.304577	0.000462977	0.116758	0.000239349	0.154242	0.000349054	0.869478	0.0248446	1.01579	0.539462	0.21921	0.000136403	0.207156	8.56434e-05	0.214865	9.35504e-05
orf19.1519	0.893622	0.197998	0.432282	0.00266955	0.934119	0.360965	0.67018	0.018085	0.690419	0.0210624	0.787457	0.0456657	0.329848	0.0034	0.41602	0.00381184	0.492833	0.00489011	0.491963	0.00613743	0.851563	0.103318	0.378175	0.00356788	0.576644	0.0111365	0.483094	0.00639938	0.478786	0.008172	0.844789	0.102647	0.381523	0.00539789	0.348081	0.00464192	0.521842	0.00921687	0.666565	0.0224537
orf19.151	0.848682	0.0862178	0.70498	0.0185853	0.893166	0.164683	0.897945	0.17763	0.899844	0.183024	0.953134	0.404103	0.579286	0.0112369	0.432544	0.00292332	0.665282	0.0114536	0.669434	0.0149622	0.880268	0.121601	0.677872	0.0169891	0.801305	0.0473845	0.737882	0.0269726	0.767429	0.0424341	1.03988	0.494054	0.689935	0.0258149	0.57836	0.0125084	0.699048	0.0226317	0.855386	0.0963311
orf19.1522	0.830448	0.0617958	0.39228	0.00122471	0.866441	0.101579	0.613049	0.0074044	0.693474	0.0151569	0.88023	0.117952	0.411511	0.00400341	0.483883	0.00431749	0.570286	0.00605088	0.643543	0.0130712	1.01276	0.761505	0.524684	0.00628561	0.729036	0.0257639	0.566798	0.00816629	0.630198	0.0157111	1.03104	0.565903	0.445507	0.00556143	0.404867	0.00456214	0.613792	0.0117921	0.847748	0.0845146
orf19.1523	0.945655	0.619328	1.36818	0.0828421	1.23525	0.170285	2.31247	0.00794946	1.91237	0.0160751	0.745335	0.101308	0.928993	0.596738	1.17709	0.252762	2.01481	0.0124568	1.9608	0.0155945	0.784393	0.124371	0.860836	0.24186	0.982856	0.811896	2.19988	0.0104747	2.42524	0.00894412	0.820618	0.180143	0.961508	0.705139	0.870073	0.310337	2.17165	0.0120762	2.53469	0.00794509
orf19.1524	0.820201	0.299582	0.191596	0.0082115	0.629327	0.0858138	1.33409	0.162484	1.31552	0.17646	0.854858	0.464876	0.256182	0.0400408	0.632567	0.15804	0.929422	0.686589	1.79238	0.0741552	1.59244	0.0938893	0.402422	0.041327	0.621044	0.113919	1.43451	0.144004	1.05641	0.744126	0.574882	0.089842	0.273553	0.0296596	0.446858	0.0592877	0.918363	0.615471	2.18906	0.0343891
orf19.1525	0.906547	0.143728	0.709166	0.0116351	0.983872	0.697035	0.847767	0.0541877	0.923559	0.199492	0.856002	0.0458202	0.495107	0.0031667	0.352467	0.00101631	0.468458	0.00153132	0.490173	0.00210025	0.865723	0.063872	0.563924	0.00422431	0.606133	0.00572574	0.49795	0.0028115	0.521745	0.00417777	0.949868	0.316099	0.57446	0.00714502	0.420137	0.00298971	0.574135	0.00572936	0.70276	0.0139084
orf19.1526	0.798295	0.0317722	0.423525	0.00103653	0.749342	0.0189074	0.481464	0.00155095	0.567791	0.0032222	0.779104	0.0213729	0.330519	0.00157963	0.261287	0.00082924	0.283167	0.000731783	0.288613	0.00092155	0.798987	0.0332384	0.377798	0.00181612	0.465875	0.00278267	0.317567	0.00139743	0.321191	0.0017894	0.830125	0.0499105	0.372636	0.00258264	0.219173	0.00110713	0.342091	0.00172304	0.42702	0.00272571
orf19.1527	0.95781	0.500411	0.708715	0.0217017	0.938709	0.366374	0.89195	0.176651	0.641803	0.0127385	0.761801	0.0360835	0.754762	0.0571621	1.35025	0.0269595	1.2016	0.0688503	1.06771	0.366751	0.837131	0.0841064	0.69603	0.0237998	0.883768	0.149411	1.00262	0.90283	0.888745	0.183263	0.779936	0.0526216	0.747132	0.0473837	0.986962	0.815663	0.993984	0.8659	1.12016	0.178091
orf19.1528	0.923593	0.145552	0.690871	0.00536598	0.88983	0.0727188	0.761452	0.0122411	0.849809	0.0365913	0.91932	0.0900666	0.49886	0.00172698	0.394336	0.000734698	0.352163	0.000473674	0.379706	0.000682264	0.868295	0.0432151	0.50064	0.00175709	0.610768	0.00341417	0.365603	0.000966698	0.363846	0.00115414	0.942394	0.197751	0.525276	0.00308763	0.470811	0.00222722	0.396575	0.00111318	0.412853	0.00122853
orf19.1529	0.901714	0.509713	0.762288	0.191839	1.21704	0.26943	1.94491	0.026658	2.15572	0.0189011	1.06575	0.640769	0.950164	0.760142	0.900996	0.525096	2.47427	0.0123597	2.22784	0.0188438	0.719804	0.117346	0.513404	0.0369279	0.778872	0.174818	1.85945	0.0297131	2.11101	0.0228658	1.07959	0.569083	0.692044	0.128171	0.612498	0.0828715	1.91175	0.031843	2.03859	0.0261515
orf19.1530	1.64271	0.17176	3.78563	0.0194476	0.887781	0.615588	1.97134	0.0942284	1.20565	0.52991	0.1253	0.0130439	0.710232	0.283292	1.06898	0.734524	0.598747	0.118832	0.419888	0.0592248	0.501941	0.0721371	0.553474	0.0922092	0.247741	0.0260879	0.642672	0.153321	0.915618	0.64109	0.434731	0.11268	0.565218	0.18641	1.71816	0.143616	1.60857	0.165195	1.89275	0.0961084
orf19.1531	0.865565	0.098584	0.580328	0.00552242	0.722778	0.0192121	0.577129	0.00539625	0.688633	0.0143	0.842556	0.0558176	0.555458	0.0077235	0.319417	0.0013418	0.35645	0.0013351	0.318241	0.00133597	0.853005	0.0747546	0.530089	0.00529392	0.527486	0.0052107	0.351579	0.00198822	0.422053	0.00361237	0.953216	0.396852	0.533491	0.00791823	0.298388	0.00233119	0.38635	0.00285358	0.475147	0.00453129
orf19.1532	0.904899	0.216872	0.456017	0.00270521	0.83301	0.0794294	0.761612	0.0354523	0.911531	0.239797	0.805996	0.0427054	0.283044	0.00194971	0.226236	0.00104998	0.32521	0.00141789	0.342768	0.00183293	0.845962	0.0813877	0.369569	0.00269076	0.49055	0.0052311	0.384859	0.00286031	0.369904	0.0034667	0.920764	0.255185	0.357712	0.00409002	0.33647	0.00363454	0.402465	0.00404701	0.473378	0.00592536
orf19.1533	0.901344	0.105782	0.518653	0.00125436	0.812002	0.0262757	0.554829	0.00169305	0.633071	0.00348518	0.824622	0.0226882	0.449181	0.00176691	0.277619	0.000555473	0.306998	0.000508961	0.290864	0.000600775	0.796729	0.0224046	0.435297	0.00161929	0.499531	0.00217839	0.339998	0.00105082	0.366449	0.00142378	0.879226	0.0683774	0.463104	0.00273578	0.280828	0.000956992	0.37025	0.00126062	0.443723	0.00194595
orf19.1534	0.711718	0.0264633	0.58449	0.0100722	0.700137	0.0240825	0.693977	0.0228952	0.67751	0.0199183	0.812424	0.0713527	0.625904	0.0264709	0.689135	0.0283633	0.85758	0.122032	0.723607	0.0373358	0.765902	0.049999	0.779899	0.05655	0.755279	0.0456657	0.860431	0.130779	0.899518	0.242244	0.81976	0.0910801	0.703338	0.0408433	0.550369	0.015886	0.923121	0.31989	0.985133	0.778581
orf19.1535	0.888271	0.165835	0.47173	0.00299969	0.963657	0.54862	0.615594	0.0103757	0.646455	0.0130379	0.828976	0.0603522	0.429614	0.00460016	0.288423	0.00154967	0.37527	0.00197445	0.425127	0.00309563	0.766848	0.036459	0.473615	0.00479023	0.532851	0.00686657	0.387382	0.00295606	0.461885	0.00581098	0.881478	0.139456	0.468107	0.00693299	0.252768	0.00236279	0.426634	0.00439535	0.526433	0.00762651
orf19.1536	0.965991	0.481187	1.13307	0.0873733	0.904275	0.138432	0.995953	0.875534	1.01452	0.71867	0.869429	0.0554289	0.999837	0.964161	0.530481	0.00266273	0.803286	0.0224566	0.746529	0.015626	0.788215	0.0243521	0.933293	0.195192	0.790984	0.0250859	0.805076	0.0289699	0.921493	0.176146	0.818953	0.0372093	1.03801	0.432511	0.678346	0.012972	0.77602	0.0240245	0.902929	0.117648
orf19.1538	0.882237	0.186928	0.292377	0.00124543	0.863737	0.146484	0.650395	0.0181054	0.719882	0.0313051	0.781378	0.0508325	0.216734	0.00231172	0.434408	0.0053667	0.56893	0.00963436	0.610069	0.0162816	0.761122	0.0462922	0.204612	0.00180651	0.437221	0.00567572	0.47867	0.00712186	0.612264	0.020255	0.808559	0.0784873	0.265346	0.00360003	0.245442	0.00330081	0.514793	0.0102066	0.735902	0.0417842
orf19.1539	1.83611	0.0777777	3.18767	0.0172443	1.64966	0.114274	4.04082	0.0106936	5.47623	0.00556657	0.800376	0.328729	2.14099	0.0454178	1.51337	0.133603	2.41563	0.0234259	2.25757	0.0318927	0.757392	0.222604	1.90008	0.0464705	0.760006	0.226029	1.18733	0.352822	2.79964	0.0197796	0.668712	0.153238	1.71473	0.0799431	1.23387	0.331655	1.59414	0.0947977	1.71116	0.0727257
orf19.1541	1.09237	0.603866	0.766587	0.253294	0.766265	0.252821	2.75569	0.0143429	2.89119	0.0128423	0.874614	0.463495	1.03174	0.840661	19.1829	0.000712992	2.1399	0.0260054	2.76338	0.0148239	1.13172	0.445078	0.931462	0.630505	0.528214	0.0586119	1.23831	0.257632	1.66852	0.0731851	1.12318	0.521539	1.09735	0.616634	9.38192	0.00340865	1.49066	0.127103	1.76415	0.066917
orf19.1542	0.789404	0.0314323	0.412555	0.00108716	0.750601	0.0209551	0.64584	0.00786031	0.6727	0.0104947	0.802818	0.0340089	0.45224	0.00382288	0.993156	0.867794	0.573257	0.0047738	0.616529	0.00816729	0.83096	0.0550649	0.477617	0.00366828	0.568526	0.00647721	0.512621	0.00449929	0.622415	0.0120996	0.811226	0.0480391	0.462133	0.00502254	0.554719	0.00853823	0.535425	0.00611808	0.644916	0.0121074
orf19.1543	0.841318	0.081958	0.44603	0.00222719	0.900676	0.192245	0.686945	0.0166619	0.733301	0.0251153	0.750027	0.0271857	0.498414	0.00774592	0.720436	0.0261655	0.688447	0.016245	0.75133	0.0339776	0.82071	0.0636757	0.464275	0.00476887	0.634199	0.0137527	0.637687	0.0141722	0.698105	0.0273541	0.796423	0.0538399	0.45561	0.00674611	0.554437	0.0116746	0.667229	0.0194505	0.805179	0.0584769
orf19.1544	0.879917	0.0761713	0.323985	0.00039169	0.863614	0.0575498	0.642292	0.0044982	0.754948	0.0146945	0.76589	0.013773	0.228285	0.000799566	0.590104	0.00355941	0.424252	0.00108571	0.356093	0.000921705	0.713482	0.0111474	0.23396	0.000794543	0.467833	0.00205625	0.394251	0.00145616	0.420129	0.00210434	0.775468	0.0226078	0.276774	0.00109966	0.409669	0.00235498	0.385116	0.00160505	0.535698	0.00377873
orf19.1545	0.897997	0.0581787	0.530146	0.000595504	0.783781	0.0101245	0.688431	0.00274161	0.840181	0.0212187	0.970905	0.324464	0.403497	0.000799566	0.450883	0.00066276	0.2931	0.000217767	0.39281	0.000488713	0.939759	0.134186	0.417231	0.000883721	0.501822	0.00124716	0.274285	0.000551876	0.298323	0.000701302	0.955779	0.226097	0.376262	0.000781147	0.478678	0.0015254	0.332604	0.000448899	0.353842	0.00050893
orf19.1546	1.01368	0.689289	0.865844	0.0477587	1.20365	0.0251475	1.11651	0.0766531	1.38867	0.00567442	0.993596	0.792381	0.696432	0.0080715	0.544549	0.00169281	0.427864	0.000712465	0.56621	0.00191433	0.979863	0.528411	0.649239	0.00464068	0.644273	0.00445138	0.354702	0.000946667	0.420774	0.00148527	0.979733	0.547455	0.629611	0.00598753	0.574731	0.0042555	0.432927	0.001432	0.523657	0.00245789
orf19.1547	1.07481	0.426127	0.599334	0.0194983	1.09082	0.358756	0.951279	0.558402	0.979174	0.76355	0.833416	0.126765	0.452843	0.0142872	0.576229	0.0200967	0.428407	0.00651516	0.54844	0.0170305	0.859137	0.161695	0.484684	0.0108554	0.599934	0.0209456	0.406736	0.00709541	0.576934	0.0229807	0.791218	0.0891869	0.476955	0.014439	0.452631	0.0129398	0.537652	0.0164924	0.595748	0.0227807
orf19.1548	0.863106	0.140059	0.311471	0.00132496	0.684629	0.0224374	0.535218	0.00709442	0.634832	0.0152276	0.780976	0.0464125	0.161433	0.00160695	0.357823	0.00299864	0.23092	0.00132326	0.296871	0.0022044	0.813559	0.07094	0.23309	0.00188567	0.393413	0.00405814	0.250467	0.00203814	0.263961	0.00275023	0.874352	0.152384	0.183195	0.00219017	0.272279	0.00336871	0.250776	0.00243454	0.327001	0.00351733
orf19.1549	1.02119	0.471859	0.944563	0.150264	0.960555	0.250168	0.716838	0.00260074	0.98598	0.602566	0.988907	0.603591	0.71542	0.00400943	0.297544	0.000207132	0.231714	0.000101488	0.312062	0.000225364	0.951141	0.150751	0.744197	0.00526009	0.504082	0.00101423	0.224698	0.000396372	0.274686	0.000554016	1.00295	0.853976	0.751172	0.00846881	0.282309	0.000296496	0.314747	0.00025693	0.385572	0.000434574
orf19.154	0.813626	0.0520602	0.419503	0.00154918	0.708335	0.0181111	0.627611	0.00926344	0.720277	0.0199935	0.898107	0.123052	0.339139	0.00193805	0.245703	0.000889085	0.260352	0.000760465	0.210358	0.000772279	0.793177	0.0361227	0.295319	0.00147361	0.526472	0.00477702	0.307782	0.00157178	0.337838	0.0022453	0.997194	0.89657	0.373663	0.00336952	0.342171	0.0028626	0.323808	0.0020755	0.368229	0.00262478
orf19.1551	1.29639	0.190829	1.21885	0.277488	1.184	0.333188	0.942331	0.682148	1.01033	0.886422	1.7493	0.0622335	1.80844	0.0756609	3.5992	0.00946115	1.34027	0.203569	1.49934	0.132084	1.43029	0.119405	1.26228	0.222914	0.724576	0.153766	0.868376	0.38676	1.26986	0.24761	0.518333	0.0458667	0.595812	0.0789633	0.534241	0.059833	0.302968	0.0183927	1.10276	0.497508
orf19.1552	1.11949	0.0278503	1.48404	0.000711721	1.55528	0.000507845	1.88265	0.000204744	1.75554	0.000271907	1.01261	0.533429	1.35988	0.00222295	1.72986	0.000475845	1.407	0.00130236	1.66156	0.000573953	1.02137	0.373818	1.37468	0.00282056	1.47598	0.0018235	1.23027	0.0081005	1.54595	0.00154707	1.00109	0.902783	1.39473	0.00352595	1.75628	0.000880651	1.30562	0.00516896	1.48312	0.00208577
orf19.1553	0.956115	0.25365	0.844228	0.0223913	1.13295	0.0389533	1.17138	0.0233353	1.19136	0.0184828	0.882146	0.0294596	0.731125	0.00714152	0.616957	0.00177116	0.828091	0.0125036	0.911849	0.0655965	0.905966	0.0626787	0.799379	0.0133302	0.890422	0.0469671	0.849256	0.0251913	0.934783	0.139763	0.937941	0.142777	0.799897	0.0187754	0.690425	0.00691566	0.869671	0.037783	1.05413	0.18678
orf19.1555	0.838261	0.0676381	0.459585	0.00192561	0.791884	0.0381308	0.633868	0.00905107	0.727145	0.01993	0.860729	0.0763399	0.396907	0.00305845	0.346583	0.00164961	0.369815	0.00151826	0.389365	0.00203439	0.896034	0.139249	0.435189	0.00307932	0.531748	0.0055053	0.354186	0.00207919	0.407204	0.00346583	0.891376	0.138393	0.442999	0.00487082	0.313058	0.00254353	0.384099	0.00286146	0.48231	0.00475237
orf19.1557	0.968914	0.605222	1.12092	0.173562	1.24478	0.0498728	1.728	0.00513997	1.55091	0.0101749	1.00323	0.900079	1.20487	0.0834441	1.31079	0.0307151	1.42725	0.0148419	1.63148	0.0074445	0.909913	0.206635	0.929569	0.282396	0.962744	0.502583	1.35231	0.0262174	1.35313	0.0295922	1.09747	0.235119	1.17462	0.111792	1.62899	0.0126681	1.45293	0.0209826	1.60332	0.0125006
orf19.1559	0.908553	0.0485384	1.17572	0.0142348	0.535664	0.000393426	0.367937	0.000156589	0.398306	0.000173519	0.825161	0.00842273	0.748797	0.00580375	0.303717	0.000213085	0.394891	0.000260093	0.352725	0.000278946	0.93562	0.0986134	1.1266	0.0326901	0.451878	0.00083507	0.308222	0.000515194	0.30756	0.000624589	0.866588	0.0272326	0.978048	0.451745	0.373451	0.000554388	0.367904	0.000385085	0.331107	0.000293891
orf19.155	1.04489	0.30083	0.938853	0.192596	0.908382	0.094642	0.809972	0.0189066	0.864783	0.0414802	1.02743	0.41774	0.844886	0.0405243	0.689951	0.00512164	0.768737	0.00889591	0.658811	0.00371687	0.953956	0.242924	0.829336	0.0254933	0.873627	0.0460228	0.635951	0.00398081	0.738366	0.0125916	0.990122	0.724218	0.868562	0.0546126	0.632781	0.00571184	0.675839	0.00635808	0.733052	0.0102566
orf19.1560	0.830521	0.0224421	0.531086	0.000771101	0.745424	0.00740902	0.566292	0.00107811	0.585422	0.00125268	0.772386	0.00857938	0.452546	0.00129544	0.445653	0.000884403	0.36713	0.000480372	0.344182	0.000540403	0.80428	0.018179	0.496719	0.00164012	0.528052	0.00189498	0.369175	0.000918667	0.434868	0.00146053	0.785705	0.0167919	0.498462	0.00242171	0.347852	0.000962171	0.413599	0.0011235	0.499491	0.00192229
orf19.1562	0.898552	0.148804	0.430776	0.00127104	0.80752	0.0399042	0.751638	0.0219853	0.722904	0.0165997	0.663499	0.00956152	0.739326	0.0329777	1.39855	0.0131676	1.11479	0.123214	1.0617	0.320074	0.780192	0.0325363	0.623824	0.00939405	0.669006	0.0128877	0.72652	0.0204391	0.769374	0.036318	0.625771	0.0102917	0.774101	0.0387606	0.92431	0.246869	0.668964	0.0137536	0.757217	0.027816
orf19.1563	1.03433	0.553696	3.03546	0.000393364	1.18669	0.0709294	1.52937	0.00864347	1.86667	0.0023413	1.00575	0.857325	3.3835	0.000608527	0.923876	0.241595	1.7673	0.00304936	2.10086	0.00175904	0.995339	0.870623	3.66779	0.000794822	1.1766	0.0699511	1.90918	0.0035787	2.34345	0.00199522	0.980746	0.685077	3.50427	0.000855597	1.25697	0.0458781	1.71006	0.00700016	2.48139	0.0019445
orf19.1564	1.16753	0.022156	2.09601	0.000239907	1.43987	0.00176961	1.36461	0.00309166	1.15683	0.0254016	0.949456	0.149628	1.92794	0.000654667	4.11206	1.83256e-05	2.14976	0.000310109	1.96418	0.000505023	1.13213	0.0377532	2.15665	0.000749519	1.73428	0.00138456	1.989	0.000893953	2.03797	0.000864186	1.01792	0.532414	2.17287	0.000575752	2.38887	0.000392775	1.72426	0.00154952	1.78068	0.0013204
orf19.1565	0.816754	0.0283283	0.591001	0.00240167	0.705255	0.00818902	0.579676	0.00217324	0.687186	0.00667854	0.891661	0.0597013	0.404102	0.00130735	0.327521	0.000641891	0.285585	0.000419039	0.288204	0.000530729	0.907848	0.103691	0.488813	0.00209293	0.642667	0.0056995	0.357018	0.00111169	0.359045	0.00139612	0.914544	0.125788	0.483855	0.00308121	0.430757	0.00229485	0.367167	0.00123076	0.375164	0.00128983
orf19.1566	0.851732	0.0369759	0.862878	0.0440361	0.67698	0.00438788	0.752942	0.0108555	0.841754	0.0318576	0.998876	0.910403	0.743163	0.0114828	0.455229	0.000915349	0.46675	0.000783752	0.39533	0.000701767	0.995655	0.839164	0.777105	0.0143621	0.829007	0.0258425	0.510177	0.00183553	0.493698	0.00215529	1.0787	0.133256	0.818577	0.0310156	0.630094	0.00591091	0.543986	0.00272967	0.513276	0.00224006
orf19.1567	0.805628	0.0594314	0.522568	0.00524093	0.81124	0.0636883	0.69471	0.0204224	0.697658	0.0208986	0.769218	0.0367453	0.479603	0.00789802	0.521102	0.00713823	0.563846	0.00749333	0.546658	0.00832105	0.800032	0.0570679	0.517449	0.0073573	0.597904	0.0122384	0.552599	0.00925507	0.613427	0.0171189	0.84037	0.096744	0.56248	0.0140012	0.439864	0.0072987	0.635864	0.0182682	0.79589	0.0607895
orf19.1569	0.767893	0.0126219	0.574588	0.00146747	0.661681	0.00343736	0.570615	0.00141026	0.726772	0.00748233	0.937322	0.132615	0.421064	0.00110298	0.251946	0.000327783	0.233458	0.000222078	0.202987	0.000257178	0.89534	0.0641623	0.426427	0.00113938	0.558282	0.00225687	0.22644	0.000583225	0.242284	0.000718047	1.00462	0.839101	0.471805	0.00219017	0.342235	0.000991473	0.28791	0.000530698	0.295129	0.000550946
orf19.156	0.94072	0.34261	1.28258	0.0289528	1.09663	0.199511	1.33047	0.0212344	1.28123	0.0292111	0.919513	0.212791	1.34675	0.0234975	1.15768	0.0897594	1.56347	0.00647011	1.49458	0.00952915	0.941205	0.315743	1.28415	0.0322437	1.08827	0.20532	1.40524	0.0172621	1.71704	0.0064938	0.912644	0.209349	1.39143	0.0226882	1.09176	0.231727	1.40884	0.0194455	1.8056	0.00574921
orf19.1570	1.17949	0.0399907	0.929863	0.197992	1.50657	0.00354239	1.45451	0.00520698	1.11577	0.0937446	0.933887	0.196531	0.939867	0.301233	0.718207	0.0122226	1.04313	0.35013	1.00424	0.901507	0.889562	0.0898375	0.999749	0.93482	0.94726	0.27065	1.12432	0.0840887	1.10858	0.118187	0.878501	0.0829213	1.02477	0.583183	0.676933	0.0134908	1.16263	0.0587876	1.25041	0.0280097
orf19.1571	0	0.0204442	0	0.0204442	0	0.0204442	0.499294	0.170074	0.266345	0.0651027	NA	0.939944	NA	0.953141	Inf	0.0224232	Inf	0.0266088	NA	0.982995	NA	0.935504	NA	0.935504	NA	0.935504	NA	0.935504	NA	0.979122	NA	0.937567	NA	0.979657	Inf	0.161023	NA	0.937567	Inf	0.0720029
orf19.1573	0.876677	0.107514	1.1205	0.130201	1.02465	0.622971	0.97871	0.660419	0.875104	0.104826	0.965796	0.481105	1.11193	0.164803	0.699781	0.0154619	1.00618	0.847342	0.853305	0.0748473	0.991285	0.804728	1.27807	0.0291274	1.06851	0.255309	0.990034	0.786043	1.00314	0.927167	0.983422	0.701117	1.22299	0.0504865	0.766111	0.0375796	0.993786	0.845977	0.983061	0.696361
orf19.1574	0.764314	0.0298199	0.282888	0.000597705	0.736704	0.023042	0.479841	0.00240167	0.564388	0.00521721	0.808695	0.0425623	0.21392	0.00137346	0.495909	0.00427135	0.358792	0.00159411	0.364433	0.00197126	0.782105	0.0387888	0.273358	0.00164012	0.482425	0.00455659	0.393526	0.00278406	0.426763	0.00438788	0.845011	0.0813782	0.267874	0.00230301	0.333612	0.00317637	0.405622	0.00362784	0.49231	0.00576735
orf19.1575	1.03975	0.259595	1.24926	0.00747327	0.958225	0.235777	1.09061	0.0680217	1.27293	0.00605944	1.1668	0.0115999	0.992943	0.773347	0.690788	0.00210592	0.686004	0.00168546	0.789521	0.00625429	1.17171	0.0181163	1.00845	0.686034	1.00043	0.922582	0.671044	0.00271017	0.719137	0.00528816	1.21689	0.0129258	1.04151	0.233896	0.915469	0.0757061	0.72287	0.00506741	0.6973	0.0041266
orf19.1576	0.793093	0.0489881	0.480731	0.00326189	0.79668	0.05092	0.674503	0.0163325	0.737363	0.028029	0.774507	0.036949	0.405243	0.0045956	0.422703	0.00348394	0.52604	0.00539467	0.636513	0.0145333	0.852745	0.0986997	0.452491	0.00484828	0.592341	0.0113772	0.603985	0.0122322	0.681742	0.0262085	0.882977	0.156101	0.433411	0.00643033	0.351071	0.00436065	0.599594	0.0133494	0.699022	0.0261113
orf19.1577	0.964011	0.763234	2.26479	0.0154388	1.09031	0.549993	2.03896	0.0217287	2.0944	0.0197832	1.01723	0.839186	1.39781	0.107395	0.576709	0.0471141	1.01843	0.832428	1.01658	0.87806	0.969808	0.761233	1.81994	0.0303326	1.29478	0.142223	1.12302	0.384957	1.47362	0.0804021	1.22377	0.213437	1.31144	0.149304	1.42188	0.0958227	0.808889	0.215618	1.10886	0.439879
orf19.1578	0.741084	0.0110813	0.459273	0.000703287	0.586194	0.00201864	0.443687	0.000630264	0.58258	0.00196862	0.916139	0.0906509	0.328565	0.000870822	0.168097	0.000262171	0.197665	0.000224124	0.153267	0.000242636	0.884491	0.0627111	0.369	0.00107817	0.532145	0.00235994	0.217077	0.000638946	0.227752	0.000780744	1.0147	0.661191	0.382486	0.00156778	0.201532	0.000544279	0.278586	0.000622853	0.295425	0.000696434
orf19.1580	1.01115	0.87199	2.09356	0.0146547	1.61095	0.0409491	2.55881	0.00731206	2.54784	0.00738958	1.27683	0.16051	2.6486	0.0107591	4.71103	0.00227882	3.95881	0.0029742	3.27802	0.00504695	0.926201	0.505547	2.14342	0.0150564	1.2445	0.159598	1.86009	0.0234968	2.24669	0.014839	0.934098	0.555942	2.0254	0.0208628	2.54156	0.010934	1.45984	0.0652121	1.74314	0.0313069
orf19.1581	NA	0.933703	Inf	0.0181693	Inf	0.00727358	Inf	0.0126538	Inf	0.0125212	NA	0.939944	Inf	0.0175144	Inf	0.00438614	Inf	0.04066	NA	0.982995	Inf	0.0449564	Inf	0.00666509	Inf	0.0240067	Inf	0.0735288	Inf	0.0286414	0	0.0817382	6.13291	0.029352	19.6146	0.00787318	4.14823	0.0465002	2.60346	0.10283
orf19.1582	0.668637	0.0307057	0.672377	0.0316096	0.494504	0.00963367	0.781012	0.0811064	0.79166	0.0898082	1.00871	0.865144	0.72475	0.0795568	1.02437	0.764591	0.889024	0.254218	1.02908	0.726702	1.01918	0.769583	0.801595	0.108649	0.794637	0.102088	0.952538	0.552758	1.02659	0.741222	0.961055	0.611852	0.740629	0.0745763	0.8266	0.152323	0.805147	0.108939	0.795348	0.0996035
orf19.1584	0.968568	0.533011	2.77891	0.00031786	0.631803	0.00663175	0.642093	0.0072627	0.697158	0.0125565	1.19382	0.0398235	2.68821	0.000806295	0.780774	0.0283139	0.918531	0.167404	0.865875	0.0797896	1.32275	0.0210855	3.2838	0.000812527	0.953136	0.358892	1.03824	0.437056	0.933718	0.272474	1.33128	0.0216362	2.96498	0.000961984	0.949164	0.375832	0.915423	0.182821	0.886821	0.114583
orf19.1585	0.862263	0.0222655	0.702777	0.00208871	0.458414	0.000269612	0.406998	0.000206264	0.520355	0.000410078	1.03821	0.255568	0.976574	0.50195	1.4624	0.00220688	1.00443	0.823808	1.12373	0.0382201	1.08537	0.0908103	1.26933	0.0112975	1.09844	0.0711934	1.10573	0.0626742	1.05445	0.201547	1.06891	0.134132	1.18339	0.0273304	1.11995	0.0585505	1.13361	0.0440827	1.15118	0.0355341
orf19.1586	1.17671	0.0820065	0.97486	0.646394	1.51796	0.00983591	1.94213	0.0020347	1.53053	0.00924664	0.848145	0.0877927	1.06014	0.438785	3.55196	0.000660217	3.31837	0.000650977	2.88997	0.00107116	0.909471	0.213609	1.1588	0.104563	1.70447	0.00789281	2.49662	0.0020614	3.10978	0.00139513	0.757462	0.0398422	1.25092	0.056552	2.64317	0.00219318	2.35414	0.00280074	2.64452	0.00202019
orf19.1587	0.610012	0.00745786	0.511084	0.00313343	0.625099	0.00882378	0.725064	0.0205558	0.589527	0.00636372	0.544157	0.00271197	0.158318	0.000725085	0.326583	0.000997333	0.510716	0.00224335	0.542839	0.00320983	0.682935	0.0134246	0.300297	0.00144924	0.385008	0.00209442	0.460597	0.00304412	0.62605	0.0115926	0.685928	0.0178001	0.321431	0.00265944	0.551467	0.00904831	0.62888	0.0116878	0.676337	0.0165365
orf19.1588	1.05031	0.257117	0.985816	0.663141	1.84516	0.000564496	2.05405	0.000342078	1.66274	0.00102447	0.912489	0.0805069	1.06252	0.210096	2.05599	0.000686636	2.11754	0.000539194	2.41455	0.000385085	0.921321	0.112497	1.01001	0.713626	1.65574	0.00234146	1.71345	0.00203795	1.97442	0.00134285	0.884469	0.0601856	0.945111	0.233792	2.21645	0.000937085	1.71405	0.00243575	1.83592	0.00177811
orf19.1589.1	1.20311	0.0598118	1.89606	0.00215045	1.59191	0.00649808	1.54528	0.00788202	1.47847	0.0110247	0.754442	0.0264452	1.40117	0.0192367	0.636379	0.0126285	1.91223	0.00270707	1.93378	0.00284828	0.96109	0.480499	2.35883	0.00212977	1.57135	0.0104487	1.81115	0.00533482	1.91835	0.0048195	0.868381	0.11738	2.09375	0.004132	0.748066	0.0409248	1.85804	0.00563671	2.21912	0.00306598
orf19.1589	0.856375	0.0860682	0.739503	0.0223624	0.892036	0.147727	0.959475	0.476323	1.07235	0.284512	1.0457	0.382759	0.602791	0.00989991	0.482143	0.00291702	0.55176	0.0037235	0.564133	0.00520958	0.888466	0.113296	0.635447	0.00968822	0.711756	0.0172327	0.601753	0.00750338	0.599507	0.00955764	1.0688	0.276249	0.669225	0.0180074	0.627295	0.0136495	0.609221	0.00987656	0.657788	0.0135726
orf19.158	0.863443	0.0509579	0.649494	0.00388602	0.897541	0.0935003	0.860029	0.0483178	0.859872	0.0481919	0.825937	0.0203585	0.631858	0.00501532	0.442419	0.00104825	0.522184	0.00136667	0.441701	0.00103957	0.77871	0.0165395	0.562762	0.00278366	0.66932	0.00613113	0.550633	0.0026245	0.544814	0.0032569	0.909008	0.107622	0.573896	0.00485836	0.506494	0.0032533	0.550863	0.00339011	0.670869	0.00762016
orf19.1590	0.797075	0.0871964	0.496149	0.00857591	0.834211	0.129802	0.902301	0.290867	0.845927	0.14838	0.754415	0.0494333	0.41054	0.00900394	0.414555	0.00634626	0.526631	0.00960741	0.505419	0.0108267	0.746693	0.0516335	0.447334	0.00804298	0.561308	0.015284	0.563916	0.0155289	0.627454	0.0282486	0.905783	0.28915	0.456284	0.0124596	0.371101	0.00810636	0.591537	0.0211069	0.775006	0.073114
orf19.1591	1.33946	0.00152273	0.97206	0.297134	1.31612	0.00183042	1.29392	0.00233228	0.914819	0.0430243	0.987571	0.549442	1.21914	0.00785048	0.731278	0.0027778	1.02907	0.262175	0.9803	0.420156	0.995854	0.803261	1.31418	0.00446192	0.96585	0.228719	1.40016	0.00270403	1.09433	0.0544635	0.964774	0.234059	1.22094	0.0115783	0.741765	0.00642381	1.28296	0.00656878	1.22534	0.0103418
orf19.1592	1.0908	0.194636	0.577165	0.00429792	1.06017	0.323375	0.955105	0.416735	0.907351	0.171472	0.819851	0.0390877	0.620227	0.0113878	0.531615	0.00413699	0.708466	0.0127159	0.715643	0.0172056	0.892476	0.121735	0.558625	0.00577122	0.715907	0.01804	0.745559	0.0231503	0.65467	0.014435	0.855951	0.0766485	0.502384	0.00584412	0.646817	0.0142796	0.734083	0.0226846	0.718639	0.0201968
orf19.1595	0.900292	0.239911	0.428719	0.00327386	0.919689	0.31393	0.715751	0.0303723	0.739286	0.0374932	0.738845	0.0331671	0.322427	0.0038546	0.428159	0.00504267	0.470684	0.00507349	0.458898	0.00599333	0.751616	0.0430002	0.449286	0.00612781	0.538518	0.0102613	0.467659	0.006776	0.567347	0.0154736	0.834274	0.105918	0.438197	0.0087854	0.451101	0.00939929	0.538795	0.0120476	0.718825	0.0382689
orf19.1596	1.1095	0.257102	1.27485	0.0585638	1.38437	0.0308851	1.64771	0.0113494	1.50274	0.0185284	0.894699	0.230056	1.31636	0.0582805	0.929186	0.399126	1.51607	0.0169718	1.60848	0.0141995	0.957941	0.534438	1.19451	0.104298	1.00712	0.860181	1.41133	0.0305471	1.5843	0.0190811	1.17024	0.140242	1.29092	0.066206	0.962326	0.61981	1.36089	0.0420869	1.68417	0.0143202
orf19.1597	1.00832	0.778431	0.909134	0.104407	1.28734	0.0119552	1.15467	0.0422994	1.12741	0.0622333	0.842371	0.022927	0.804197	0.025652	0.574437	0.00204698	0.681628	0.00388295	0.685624	0.00510512	0.858231	0.0392521	0.782045	0.0160336	0.889774	0.0633062	0.731572	0.00975104	0.81179	0.0275426	0.901644	0.0857646	0.821847	0.0334957	0.572631	0.00431904	0.743693	0.012282	0.913255	0.106777
orf19.1598	1.45701	0.00275237	0.896291	0.0718763	1.82179	0.000596775	1.88441	0.000503473	1.19828	0.0225492	1.04506	0.272148	0.932352	0.204182	0.67604	0.0054289	1.24001	0.0141462	1.15934	0.0360293	1.07686	0.142111	1.13218	0.0586972	1.24411	0.0198551	2.03834	0.00125718	1.52345	0.0049378	1.06485	0.196702	1.07403	0.177526	0.767513	0.0213087	1.81248	0.00226543	1.64473	0.00354704
orf19.1599	1.3148	0.271632	0.362727	0.0401545	1.3995	0.204866	1.83365	0.0693417	2.76615	0.0206739	0.890441	0.627184	2.89691	0.0328413	16.312	0.00179219	17.7633	0.00143064	7.81011	0.00441687	0.114053	0.0170299	1.28637	0.237904	1.57724	0.115433	7.65634	0.0039866	5.76428	0.00678753	0.512685	0.0819353	3.36467	0.0183559	12.4987	0.00298189	3.13869	0.0193696	9.5679	0.00361485
orf19.1600	0.938606	0.411112	0.487029	0.00532192	0.971002	0.651712	1.12104	0.202186	1.20124	0.0888625	0.780089	0.0489301	0.535444	0.0142811	1.08484	0.310403	1.83699	0.00499557	2.09546	0.00314704	0.933278	0.357832	0.758288	0.0493226	1.30867	0.0447872	2.04295	0.00525225	2.38597	0.00358	0.873487	0.166367	0.79734	0.0854024	1.25834	0.0697839	1.92667	0.00730174	2.36374	0.00380825
orf19.1601	0.948741	0.0364269	0.891882	0.00560691	0.809692	0.000798884	0.64777	0.000157147	0.720846	0.000270729	1.00337	0.690434	0.808357	0.00144012	0.410284	4.34109e-07	0.340123	0	0.377162	0	1.0182	0.206218	0.842392	0.00281026	0.741684	0.000983845	0.327759	0.000122109	0.385798	0.000228496	0.991901	0.489972	0.848837	0.00477957	0.529141	0.000125829	0.418109	1.81395e-05	0.411343	1.69302e-05
orf19.1604	0.855323	0.109121	0.397247	0.00180394	0.642794	0.0134607	0.42901	0.00233426	0.48465	0.00350428	0.803602	0.0574557	0.438821	0.0066916	0.446835	0.00504964	0.4754	0.0047267	0.507111	0.00729901	0.780022	0.0507366	0.439251	0.00512217	0.614331	0.0149255	0.473697	0.00637188	0.475073	0.00837566	0.828478	0.0892569	0.478088	0.00941045	0.53012	0.0125687	0.49321	0.0081146	0.508639	0.00882251
orf19.1605	0.798994	0.0846062	0.581108	0.0142739	0.718361	0.039214	0.501302	0.00815445	0.615469	0.0180811	0.649054	0.0219632	0.536577	0.0194011	0.411913	0.00642434	0.344861	0.00353225	0.413238	0.00645616	0.646001	0.0228482	0.375089	0.00474558	0.289764	0.00302974	0.2634	0.00270406	0.39241	0.00681612	0.622867	0.0216422	0.415622	0.00851724	0.210365	0.00318713	0.360785	0.00509088	0.45537	0.00822388
orf19.1606	0.89559	0.191896	0.30857	0.0010115	0.787856	0.0477804	0.580711	0.00798347	0.659399	0.0150595	0.686011	0.0148589	0.238368	0.00168719	0.188044	0.000946946	0.253711	0.00106927	0.240969	0.00120059	0.849076	0.0855498	0.259511	0.00167333	0.409	0.00337981	0.278657	0.00180453	0.307716	0.00261898	0.754358	0.0355344	0.241625	0.00219017	0.182376	0.00159504	0.274559	0.00202992	0.342087	0.00283953
orf19.1607	0.776763	0.0165767	0.508724	0.00110732	0.502796	0.00107026	0.470728	0.000794388	0.588398	0.00217101	0.904029	0.0858643	0.490063	0.00233402	0.478253	0.00156496	0.569189	0.00228781	0.499545	0.00175051	0.813443	0.027382	0.501788	0.00225076	0.587141	0.00385321	0.465515	0.00188257	0.540668	0.00365184	0.911051	0.120799	0.517513	0.00387029	0.488122	0.00325749	0.476468	0.00243451	0.575985	0.0043426
orf19.1608	0.977912	0.804699	1.46443	0.0568585	1.69873	0.0272998	3.26937	0.00250282	2.70299	0.00499932	0.973712	0.779415	1.69641	0.0383728	2.28517	0.0109393	3.61228	0.00284288	3.96492	0.00252384	1.00074	0.930927	1.43659	0.0673063	1.97194	0.0192478	4.29355	0.00283625	4.66429	0.00280239	0.850248	0.254168	1.68345	0.035445	1.7595	0.0301735	3.2063	0.00541597	3.22745	0.00527014
orf19.1609	0.771386	0.0125384	0.430255	0.000459721	0.63091	0.00236831	0.48075	0.000635845	0.595444	0.00167839	0.869425	0.0291345	0.258272	0.000513333	0.174095	0.000202202	0.201173	0.000170481	0.160528	0.000193116	0.869902	0.0421099	0.29801	0.000723938	0.537625	0.00201715	0.286164	0.000692868	0.266201	0.000766047	0.9718	0.423692	0.315695	0.000797426	0.228845	0.000459411	0.282064	0.000487597	0.28798	0.000505271
orf19.1610	0.957007	0.650676	0.714176	0.0688269	1.0857	0.448694	1.03855	0.681307	0.843704	0.215021	0.678282	0.0519915	0.374409	0.01649	0.571248	0.0320007	0.726764	0.074559	0.711929	0.0792314	0.838504	0.180145	0.601127	0.032153	0.604447	0.032732	0.63831	0.0399292	0.629985	0.0464614	0.700366	0.0631179	0.513512	0.0266619	0.412402	0.0161786	0.701469	0.0636452	1.07361	0.477572
orf19.1611	0.570646	0.0302186	0.400278	0.0117058	0.312011	0.00665082	0.858337	0.275698	0.955254	0.662755	0.647139	0.0488394	0.353365	0.0174904	0.488725	0.0241091	0.713469	0.0780311	0.957276	0.692962	0.38445	0.0105108	0.199764	0.00413848	0.181145	0.00381228	0.445681	0.0141896	0.719177	0.0808645	0.749347	0.107859	0.404249	0.019557	0.274274	0.0105551	0.330662	0.0112287	0.777319	0.133055
orf19.1613	0.974573	0.414053	1.51072	0.00106403	0.748692	0.00459402	0.765612	0.00569699	0.785529	0.00748555	0.87183	0.0209315	1.24386	0.00851904	0.427811	0.000501147	0.6637	0.00174713	0.610836	0.00143327	0.975821	0.390342	1.58743	0.00182335	0.571134	0.00167662	0.440861	0.000882853	0.5154	0.0015071	0.988547	0.648699	1.43014	0.00455091	0.506624	0.0016356	0.540598	0.00160505	0.59455	0.00234217
orf19.1614	1.02359	0.679965	3.72091	0.00028431	2.31261	0.00115005	2.37686	0.00104471	3.05119	0.000456775	1.21731	0.0251002	0.971014	0.562096	0.79107	0.0252449	1.81051	0.00163789	1.82346	0.00182189	1.38078	0.0135962	1.47001	0.00917842	1.18133	0.0514772	1.532	0.00712198	1.4289	0.0124305	1.71841	0.00556322	1.53332	0.010077	1.94963	0.00377842	1.42673	0.0141669	1.51254	0.0102491
orf19.1616	0.954438	0.519255	0.739457	0.0378912	0.689063	0.0247864	0.734257	0.0361012	0.773891	0.0526573	1.0823	0.308084	0.797799	0.100324	0.534166	0.0105282	0.993259	0.865486	0.938839	0.424681	1.07101	0.346759	0.811196	0.0786013	0.741572	0.042105	0.88226	0.174981	0.890576	0.220435	1.14577	0.159036	0.902558	0.273083	0.712953	0.0446389	0.890557	0.209629	1.04642	0.515136
orf19.1617	1.02491	0.631788	0.841725	0.0708863	1.34645	0.0189582	1.26063	0.0332695	1.52183	0.00755054	1.02693	0.567808	0.656051	0.0157781	0.454725	0.00257181	0.481304	0.0025511	0.626665	0.00860664	0.966412	0.48364	0.629084	0.00971833	0.756679	0.0262936	0.398243	0.00234561	0.486042	0.00494859	1.10895	0.153653	0.678491	0.0201669	0.495468	0.00623265	0.552814	0.00708682	0.642109	0.0124882
orf19.1618.1	1.09835	0.115734	1.67055	0.00148149	1.10089	0.110787	1.33697	0.0099876	1.50584	0.00319296	1.0505	0.225571	1.25776	0.0149795	0.720766	0.00762372	0.971713	0.414055	1.01292	0.694709	0.99068	0.734949	1.19104	0.0280902	0.775651	0.0151586	0.612069	0.00365491	0.75507	0.0155728	1.02506	0.488903	1.13586	0.0613826	0.747105	0.0156261	0.713212	0.00952248	0.76497	0.0149328
orf19.1618	1.18788	0.0173232	0.89896	0.0536649	1.06096	0.154692	1.24803	0.0094365	1.1356	0.0340262	1.29215	0.00503544	1.06287	0.154571	0.896303	0.0472438	1.48888	0.00162812	1.48351	0.00190174	1.22605	0.014302	1.19629	0.0188727	1.03354	0.305894	1.13514	0.0373512	1.26892	0.0114669	1.38202	0.00593442	1.12128	0.0546691	1.05011	0.222383	1.21425	0.0181857	1.40735	0.00510093
orf19.1619	0.87594	0.0845233	0.496535	0.00150828	0.792753	0.0269772	0.656595	0.00675029	0.797623	0.0284643	0.831181	0.033681	0.391658	0.00184205	0.377945	0.00119693	0.475256	0.00165891	0.471562	0.0019649	0.852579	0.0554563	0.450802	0.00227349	0.562518	0.00443135	0.444636	0.00221209	0.540291	0.00497795	0.909435	0.142724	0.425229	0.00306918	0.342686	0.0019831	0.482022	0.00331997	0.657056	0.00998189
orf19.1620	1.39531	0.0814684	0.984567	0.847366	0.725384	0.10464	1.15932	0.300147	1.24123	0.178947	0.723903	0.100205	0.756647	0.185505	0.475913	0.0272301	0.801685	0.182745	0.395701	0.0184276	1.11117	0.382722	0.616849	0.0495594	0.721327	0.0953732	0.710278	0.0886243	0.696284	0.0951601	1.02538	0.782408	0.893804	0.421629	0.457814	0.0288075	0.819481	0.207878	0.981815	0.822225
orf19.1621	0.972563	0.534148	0.612142	0.00344313	0.893628	0.102313	0.791871	0.0236472	0.821797	0.0336888	0.785972	0.0196913	0.603338	0.00679656	0.622945	0.00564428	0.778392	0.0180869	0.873074	0.0740621	0.722981	0.0129062	0.55498	0.00366223	0.678853	0.00904753	0.625675	0.00602766	0.767909	0.0247867	0.759729	0.0208123	0.579455	0.00655436	0.546699	0.00533578	0.690776	0.0114363	0.899702	0.111295
orf19.1622	0.746076	0.0306376	0.427068	0.0022005	0.773582	0.0401601	0.566485	0.00690453	0.614725	0.0105567	0.782173	0.0343527	0.32	0.00243228	0.24916	0.00121814	0.227699	0.000880093	0.200032	0.000977178	0.758428	0.0332397	0.310182	0.00202229	0.421971	0.00353643	0.235983	0.00147281	0.267881	0.00215008	0.794258	0.0502714	0.335931	0.00344636	0.233551	0.00208338	0.271875	0.00199938	0.342155	0.0028266
orf19.1623	0.798451	0.016124	0.613485	0.00181039	0.452699	0.000492434	0.474817	0.000572	0.51679	0.000778016	0.863814	0.0359284	0.842646	0.0453116	0.660074	0.00454809	0.96407	0.338026	0.841155	0.031533	0.864979	0.0460905	0.780974	0.0171071	0.492803	0.0018933	0.754484	0.0129737	0.783278	0.0220417	0.926791	0.146251	0.734799	0.014558	0.643108	0.00723374	0.757863	0.014646	0.802795	0.0231932
orf19.1624.1	1.11644	0.198126	1.27678	0.0438115	1.33304	0.0305713	1.17757	0.100559	1.30823	0.0355235	1.24784	0.047483	1.10579	0.258751	0.6458	0.0179299	0.728117	0.0268549	0.858409	0.126235	0.954367	0.44184	1.04149	0.481168	0.541951	0.00829873	0.604443	0.0122668	0.73595	0.0387025	0.967412	0.554138	0.905858	0.223376	0.449768	0.00613144	0.530073	0.00775172	0.652493	0.0168208
orf19.1624	0.937021	0.29068	0.72702	0.0166268	0.997292	0.899516	0.907312	0.168595	0.992249	0.828205	0.911388	0.140203	0.660693	0.0137132	0.325175	0.00108878	0.447154	0.0016996	0.407951	0.00167206	0.847626	0.0577266	0.604779	0.00679727	0.598196	0.00651498	0.443001	0.00250707	0.525343	0.00514902	0.998777	0.917526	0.692871	0.0185805	0.344592	0.00241309	0.523507	0.00491237	0.648193	0.0110023
orf19.1625	1.00504	0.800141	0.940153	0.121988	1.1028	0.0466921	0.804249	0.00844555	1.04058	0.235501	0.959932	0.165164	0.745665	0.00491662	0.456347	0.000442388	0.308368	0.000142326	0.421298	0.000363287	0.96562	0.234509	0.779299	0.00701271	0.635481	0.00192149	0.29788	0.000468279	0.3077	0.00057262	0.96903	0.284818	0.744747	0.00725547	0.409719	0.000607442	0.393789	0.000402667	0.430798	0.000511752
orf19.1626	0.938143	0.172471	0.696682	0.00386059	0.80211	0.0149451	0.61691	0.00164102	0.687624	0.00339265	0.946479	0.1651	0.588216	0.00257433	0.398988	0.000641891	0.364668	0.000431814	0.393564	0.000628062	0.956015	0.242745	0.635226	0.00357997	0.750358	0.00978729	0.39642	0.000987907	0.393301	0.00117194	0.946935	0.20057	0.619233	0.00473256	0.43356	0.00147296	0.464933	0.00142174	0.463323	0.001408
orf19.1628	1.03794	0.362927	1.21758	0.0196401	1.39696	0.00474831	1.73185	0.000854016	1.37043	0.00561371	0.891427	0.0587799	1.07196	0.187256	1.20714	0.0212779	1.9229	0.000830481	1.70349	0.00166868	0.912632	0.103462	1.24218	0.019412	1.28192	0.0146216	1.93119	0.00148174	2.08329	0.00127786	0.913004	0.111465	1.25064	0.0219995	1.12381	0.0762084	1.79367	0.00225786	2.05758	0.0012875
orf19.1630	0.880563	0.0776522	0.54303	0.00170319	0.680714	0.00674902	0.468254	0.000921302	0.492272	0.00113972	0.777161	0.0164863	0.380324	0.00155082	0.340541	0.000915442	0.309578	0.000644093	0.310884	0.000814016	0.832265	0.0390484	0.489263	0.00251333	0.460832	0.0021409	0.368417	0.00140428	0.359204	0.0016462	0.839442	0.0463918	0.469967	0.0034182	0.284863	0.00123262	0.424263	0.00210673	0.437551	0.00225879
orf19.1631	1.46964	0.00106279	0.719307	0.00233231	2.12849	0.00016769	3.62332	5.83566e-05	1.82617	0.000282357	0.87034	0.0193679	1.13316	0.0295457	0.776507	0.00634726	1.64589	0.000741674	1.29349	0.00429095	0.833766	0.0172913	0.887292	0.0382131	0.930975	0.0953299	2.59584	0.000484744	2.02694	0.000773953	0.886597	0.0421575	0.836092	0.0248172	0.994334	0.816976	2.14209	0.000484279	2.09914	0.000524837
orf19.1632	1.1271	0.115392	1.52928	0.0063342	2.18457	0.000779876	1.94639	0.00134546	1.61793	0.00418602	0.992466	0.823533	1.34722	0.0187746	1.12685	0.109903	1.86683	0.00213278	1.55139	0.00595262	0.902217	0.144752	1.38585	0.0160564	1.85845	0.00344505	1.79856	0.00392958	1.72359	0.00546335	1.07062	0.276086	1.55758	0.0104924	1.46925	0.0148971	1.88064	0.00432865	2.0271	0.0033405
orf19.1633	0.815245	0.0233045	0.663348	0.00386722	0.717639	0.00728784	0.669866	0.00429653	0.786772	0.0162935	0.959892	0.268282	0.524729	0.00196233	0.265009	0.000368589	0.32631	0.000400434	0.269825	0.000376403	0.866865	0.0421445	0.524696	0.00196239	0.617989	0.00356971	0.34806	0.000883721	0.322683	0.000974078	1.00954	0.740471	0.539075	0.00338096	0.332568	0.000984062	0.393769	0.00111327	0.384397	0.00105659
orf19.1634	0.86788	0.0905036	0.598286	0.00536598	0.961406	0.472223	0.871102	0.0949938	0.82985	0.0526711	0.786638	0.0273308	0.46328	0.00391916	0.627552	0.00862558	0.6415	0.00760887	0.689315	0.0138874	0.84898	0.0686973	0.638044	0.0104864	0.76707	0.0290955	0.630881	0.00997938	0.732962	0.0271044	0.808456	0.0462844	0.546702	0.00799504	0.47204	0.00520608	0.633047	0.0110919	0.785951	0.0372367
orf19.1635	1.02803	0.118251	1.04218	0.0537389	0.939925	0.0236994	0.814936	0.000779473	0.902012	0.00674769	1.03852	0.0357007	1.0241	0.122875	0.639812	0.000171442	0.434221	2.7907e-07	0.511241	8.83721e-06	1.03382	0.0727228	0.950229	0.0340231	0.8243	0.00196971	0.414001	0.000180124	0.490939	0.000335256	1.02207	0.159283	0.960965	0.0693434	0.786314	0.00184242	0.508169	5.35504e-05	0.508927	5.36434e-05
orf19.1636	0.963038	0.449657	1.16015	0.0604047	0.875131	0.0825399	0.931217	0.230827	1.13961	0.079217	1.07926	0.154123	0.795253	0.0357629	0.551281	0.00291727	0.611817	0.00368602	0.783364	0.0220349	1.11506	0.0971205	0.884724	0.0846389	0.834323	0.0422775	0.628786	0.00669367	0.745577	0.0217479	1.04369	0.366631	0.904589	0.143197	0.640037	0.0100936	0.672239	0.0104498	0.729177	0.016522
orf19.1637	1.12305	0.0960002	0.965575	0.468402	1.11155	0.114144	1.02496	0.577687	0.928303	0.21261	0.943952	0.268399	0.885073	0.128382	1.69137	0.00288521	1.17844	0.0426238	1.26804	0.0214571	0.931515	0.204092	0.96636	0.439487	0.777896	0.0247882	0.942184	0.254632	1.0016	0.948904	0.920124	0.174702	0.974564	0.582068	1.10729	0.134641	0.95264	0.337276	1.08797	0.166202
orf19.1638	0.84599	0.126458	0.690158	0.0270287	0.934118	0.401694	0.928388	0.370633	0.99537	0.892381	0.753657	0.0446932	0.624773	0.0298722	0.584774	0.0158984	1.03953	0.57111	1.07035	0.404687	0.793092	0.0691122	0.651231	0.0233421	0.634541	0.0209393	0.987913	0.806751	0.988905	0.84752	0.758012	0.0560639	0.63088	0.02796	0.51418	0.0142282	0.982191	0.75604	1.11849	0.220295
orf19.1639	1.32004	0.173403	1.76458	0.0416906	1.04403	0.739728	2.57326	0.0124733	1.77361	0.0408332	0.968362	0.798788	1.74845	0.0665443	3.32908	0.00827724	5.89537	0.00245767	4.62936	0.00409529	0.942965	0.630081	1.07535	0.559556	1.1353	0.371086	3.22559	0.00718738	3.08048	0.00915398	1.21428	0.259979	1.30493	0.182391	1.3721	0.138908	3.24056	0.00884763	3.2266	0.00903153
orf19.163	1.00265	0.887778	0.714889	0.00883398	0.894998	0.0926028	0.84131	0.0381088	0.858782	0.0493734	0.915826	0.107669	0.642943	0.00666245	0.350053	0.000803194	0.391074	0.000769395	0.429242	0.00114822	0.874592	0.0586261	0.655892	0.00631612	0.572962	0.00345625	0.373678	0.00117371	0.413771	0.00183833	0.961423	0.362839	0.633224	0.00787082	0.3837	0.00181178	0.465573	0.00221507	0.516527	0.00301191
orf19.1641	1.11333	0.470016	0.859525	0.363557	1.68652	0.0422033	3.28967	0.00481284	2.61177	0.00973885	0.730922	0.150594	1.4503	0.127193	2.28612	0.0179403	7.4268	0.0013671	6.37454	0.00192037	0.929344	0.595531	1.31859	0.159576	1.78645	0.0423825	10.74	0.00146598	8.17675	0.00213498	0.67047	0.0985811	0.799132	0.253445	2.11708	0.0257146	5.76236	0.00317721	4.62615	0.00442952
orf19.1642	0.743401	0.00776605	0.340488	0.000258357	0.639216	0.00225575	0.496408	0.00062524	0.637692	0.00222304	0.885699	0.0347644	0.194913	0.000325581	0.25181	0.000267101	0.207609	0.000155194	0.172792	0.000175411	0.913643	0.0828937	0.219365	0.000522636	0.52342	0.00168574	0.276161	0.000615659	0.22707	0.000650233	0.956935	0.259365	0.22305	0.000383132	0.286224	0.000580589	0.286708	0.000428403	0.269398	0.00038031
orf19.1643	1.13849	0.0295839	1.51534	0.00104375	1.09913	0.0583903	1.20708	0.012802	1.2922	0.00531048	1.19751	0.00973845	1.12322	0.0356277	0.787382	0.0075347	0.961834	0.207614	1.14137	0.022306	1.2863	0.00728623	1.34395	0.00493792	1.14532	0.028045	0.842082	0.0191931	0.867539	0.0342128	1.21572	0.0141358	1.22093	0.0150073	0.886079	0.0471413	0.860644	0.0266601	0.866033	0.028887
orf19.1646	0.73552	0.00962921	0.436049	0.000560992	0.573077	0.00165606	0.500421	0.000877984	0.619015	0.00250313	0.868981	0.0329846	0.292984	0.000693023	0.2888	0.00042862	0.252149	0.000265085	0.239825	0.000341798	0.879631	0.0538927	0.335694	0.00088738	0.566038	0.00267498	0.301842	0.000805457	0.282235	0.000888403	0.94784	0.23591	0.357706	0.00123485	0.366464	0.00130301	0.329513	0.000791535	0.339625	0.000852806
orf19.1647	0.813759	0.220685	0.643992	0.0623545	0.817496	0.227192	1.12905	0.381705	0.973505	0.78835	0.918112	0.514526	0.762814	0.209634	1.40759	0.0932147	1.48492	0.0614995	1.38483	0.102314	0.779116	0.15133	0.508194	0.0299709	0.921233	0.491292	1.04263	0.678964	0.943866	0.629611	0.688164	0.0779606	0.492112	0.0326008	1.00899	0.91792	0.685327	0.0766122	0.937658	0.566247
orf19.1648	0.807203	0.0500231	0.407138	0.00150341	0.833049	0.0694622	0.6804	0.014794	0.742437	0.0255989	0.797289	0.0385906	0.289761	0.00200291	0.331988	0.00174515	0.40485	0.00210412	0.366273	0.00206809	0.792351	0.0425421	0.326042	0.0020253	0.442701	0.00365002	0.40659	0.00295808	0.475209	0.00569733	0.855265	0.0945091	0.349104	0.00352313	0.236153	0.0020226	0.452351	0.00471305	0.653535	0.0159859
orf19.1649	0.920915	0.0895447	0.714646	0.00324425	0.994598	0.809771	0.822193	0.0147187	0.886301	0.041487	0.899481	0.0385347	0.547499	0.00148031	0.391527	0.000451535	0.443409	0.000477643	0.479551	0.000732403	0.895004	0.0475482	0.610689	0.00221978	0.653646	0.00299612	0.48216	0.00109395	0.531262	0.00179284	0.925496	0.0971103	0.583237	0.00282648	0.420842	0.00097907	0.539449	0.00167922	0.637795	0.00331879
orf19.164	0.685741	0.0172042	0.805988	0.0544293	0.706295	0.0204043	1.00812	0.837834	0.982793	0.73741	0.724081	0.0326551	1.70579	0.0109118	0.759732	0.0542165	2.69578	0.00151572	2.80235	0.00159712	0.862268	0.142361	1.89604	0.00711495	1.35705	0.0360765	2.61495	0.00258239	3.29563	0.00167479	0.84491	0.11758	1.52869	0.0207726	0.953957	0.530019	2.70423	0.0026266	3.48425	0.00143026
orf19.1650	1.14322	0.0196261	1.37511	0.00148298	1.15367	0.0168346	1.08563	0.0566568	1.22261	0.00690887	1.11785	0.0194633	1.25463	0.00474267	1.05031	0.115661	0.726545	0.00190164	0.827259	0.0081004	1.13059	0.0249072	1.23937	0.00728921	1.11447	0.0316038	0.600799	0.00137085	0.755617	0.00605467	1.02109	0.393525	1.17015	0.0174778	1.16793	0.0178864	0.67762	0.00262884	0.688368	0.00285358
orf19.1651	0.539664	0.0301678	0.403224	0.014375	1.19403	0.238252	0.952724	0.669688	1.25142	0.1676	0.802041	0.242507	0.602291	0.10442	1.24083	0.250908	1.55622	0.0644456	1.08482	0.597786	1.19252	0.259008	0.395448	0.0222204	0.888153	0.407527	1.30327	0.146576	1.50367	0.0793559	0.791127	0.178893	0.385349	0.0231989	0.178628	0.00921792	0.857967	0.301851	2.28752	0.0145555
orf19.1652	0.996659	0.888512	1.50607	0.00574505	1.19797	0.0438651	1.56989	0.00419873	1.62552	0.00315578	0.894899	0.108046	1.17779	0.0651285	1.50892	0.0063871	2.13834	0.00114626	2.24983	0.00114096	1.01368	0.719124	1.61578	0.00581854	1.341	0.0181225	2.20581	0.00175429	2.67526	0.00115116	0.944392	0.30825	1.43957	0.0138365	1.22205	0.04599	2.10339	0.0023885	2.64896	0.00113082
orf19.1653	1.01829	0.55948	1.00285	0.868959	1.15271	0.0294168	1.25822	0.00959088	1.15127	0.0299555	1.27772	0.00876819	2.0049	0.000853426	1.75456	0.00124753	3.01727	0.000179969	2.31585	0.00042276	1.1643	0.0339156	1.78303	0.00170078	2.11948	0.000992372	2.86543	0.000557705	2.68208	0.000633922	1.21606	0.0210847	1.71885	0.00225981	1.61492	0.00318691	2.49749	0.000433333	2.35631	0.000529736
orf19.1654	1.07548	0.165785	1.15339	0.0453351	1.30208	0.011337	1.71983	0.00109088	1.63049	0.0015005	1.00639	0.809866	1.61666	0.00272986	2.34132	0.000562295	3.247	0.000194388	3.31776	0.000196372	0.976941	0.516741	1.45281	0.00635665	1.87234	0.00182251	3.32364	0.000542171	3.31901	0.000564186	0.988565	0.720764	1.44454	0.00816828	2.90416	0.000468775	3.18671	0.000317643	2.94874	0.000415566
orf19.1655.3	1.11111	0.0278259	1.25218	0.00351733	1.1164	0.0253816	1.43777	0.000744372	1.39447	0.00102152	1.20035	0.00530267	1.43355	0.0013187	2.69472	2.52093e-05	3.0511	6.69767e-06	3.45046	1.39535e-06	1.26063	0.00560307	1.40238	0.0022369	1.69044	0.000917085	2.95742	0.000276713	2.96217	0.000310946	1.20514	0.0101893	1.34981	0.00390946	2.20764	0.000219907	2.39683	0.000128	2.56955	9.2e-05
orf19.1655	1.13566	0.359686	1.60111	0.0396896	2.50904	0.00723885	3.06737	0.00352828	2.5294	0.00706719	0.81805	0.22231	1.12178	0.466631	7.1737	0.00115014	7.38849	0.00090555	5.9428	0.00150388	1.20267	0.208261	1.24011	0.167284	1.69007	0.0339498	2.55429	0.00943414	3.4164	0.00537842	0.948734	0.631494	1.12505	0.388988	2.49715	0.0114957	1.94645	0.0217784	2.22291	0.0144163
orf19.1656	0.516183	0.007528	0.628123	0.0172787	0.529885	0.00866983	0.756261	0.0488608	0.751862	0.0469096	0.74402	0.0402052	0.76771	0.0813683	0.835951	0.119819	0.93611	0.391108	0.965677	0.629515	0.698823	0.0323227	0.652352	0.0236237	0.654768	0.0239713	0.743255	0.0450492	0.859235	0.159616	0.683854	0.0319484	0.761818	0.0673271	0.818155	0.109916	0.779461	0.0657487	0.740831	0.0480212
orf19.1658	0.808239	0.0243584	0.425139	0.000588651	0.776402	0.0166555	0.567174	0.00177994	0.728587	0.0102494	0.777651	0.0125122	0.33135	0.00102481	0.443395	0.00115188	0.415349	0.00080431	0.449411	0.00119507	0.746757	0.0130041	0.347258	0.00104809	0.487895	0.00198229	0.416952	0.00142189	0.419418	0.00181907	0.773088	0.0193403	0.377062	0.00163507	0.389904	0.00178822	0.403793	0.00149364	0.483765	0.00238484
orf19.1659	1.04527	0.441404	1.07276	0.278094	1.08623	0.22511	1.27971	0.0280685	1.10191	0.177856	1.00737	0.834615	1.02288	0.683308	0.582366	0.00686412	1.30994	0.0199975	1.21654	0.0451538	0.966513	0.494187	1.10828	0.144201	1.03582	0.476885	1.32071	0.023778	1.35202	0.0228976	1.09812	0.185211	1.11343	0.163924	0.688374	0.0227665	1.29569	0.031293	1.57343	0.00963829
orf19.1661	0.899301	0.0618208	0.569504	0.000863008	0.830813	0.0192331	0.67379	0.00242087	0.742419	0.00594074	0.841078	0.0167629	0.447333	0.00106682	0.38132	0.000522326	0.44051	0.000565364	0.433163	0.000684341	0.841673	0.0244431	0.530167	0.00165637	0.61023	0.00265091	0.420095	0.000989705	0.465182	0.00144068	0.863756	0.0363202	0.502237	0.00201972	0.37266	0.000880589	0.477438	0.00134459	0.559203	0.00226487
orf19.1662	0.924641	0.114369	0.666219	0.00237963	0.861647	0.0318891	0.741199	0.0061965	0.92581	0.117672	0.903473	0.0464942	0.470926	0.0011098	0.318233	0.000354202	0.270598	0.000196124	0.335697	0.000375845	0.905586	0.0640229	0.493562	0.00126009	0.542437	0.00168701	0.270311	0.000570791	0.301852	0.000741395	0.984546	0.588941	0.513146	0.00210223	0.391989	0.000970853	0.340176	0.000520062	0.379028	0.000667163
orf19.1663	1.02419	0.595262	1.07151	0.236414	1.18198	0.0480384	1.11004	0.123235	1.14556	0.0748437	0.845048	0.0399251	1.07068	0.249394	0.502629	0.00232012	0.855953	0.046783	0.707309	0.011265	0.767897	0.021138	1.05101	0.294747	0.921908	0.161487	0.779828	0.0237356	0.855563	0.0666153	0.861997	0.0685461	1.11194	0.126206	0.650777	0.0119727	0.825277	0.0439342	0.98393	0.678546
orf19.1664	0.832029	0.128454	0.53049	0.0111925	0.983754	0.793809	1.03806	0.621798	1.00663	0.875037	0.973984	0.714197	0.643438	0.0454793	1.17565	0.165813	1.313	0.0557621	1.27176	0.0814418	0.77803	0.0756846	0.612118	0.0234406	0.912509	0.311534	1.09023	0.320144	1.26236	0.0861818	0.853736	0.166966	0.640219	0.03632	0.798051	0.111093	0.992252	0.865635	1.41732	0.0382789
orf19.1665	0.973837	0.376715	1.25093	0.00632722	1.21605	0.00954437	1.31692	0.00312797	1.20134	0.0113466	0.889211	0.0232543	1.1752	0.014085	0.754076	0.00400791	1.16456	0.0120921	1.06234	0.0957008	0.88395	0.0307207	1.16017	0.0198442	1.10772	0.0409196	1.19845	0.0128682	1.22478	0.0114029	0.903949	0.0496854	1.24635	0.0104808	0.8721	0.0347084	1.2523	0.00945625	1.30895	0.00631144
orf19.1666	0.735371	0.0187467	0.379571	0.000867318	0.672424	0.0107391	0.480072	0.0018031	0.571779	0.00409132	0.700159	0.0104879	0.267582	0.00125219	0.300745	0.00101616	0.3544	0.00110183	0.434468	0.00197476	0.708205	0.015503	0.303325	0.00136691	0.391098	0.00201594	0.331642	0.00153622	0.372738	0.00234695	0.702386	0.0169749	0.318645	0.00216211	0.327727	0.00228722	0.37687	0.00233352	0.477126	0.00393761
orf19.1667.1	0.957165	0.463579	0.711537	0.0181442	0.933322	0.303377	0.779579	0.0345621	0.979841	0.688291	0.837801	0.0477979	0.442729	0.00330146	0.447136	0.00232276	0.307986	0.000913116	0.401767	0.0018106	0.907945	0.15831	0.48471	0.00375473	0.607754	0.00825991	0.333276	0.0017525	0.458595	0.00412905	0.850639	0.0765796	0.421218	0.00420509	0.491484	0.00597333	0.412896	0.00318812	0.418873	0.00330152
orf19.1667	0.857109	0.147309	0.556817	0.0106416	0.925132	0.357437	0.94652	0.479769	0.931233	0.388846	0.811449	0.0806518	0.531688	0.016938	0.43463	0.00643612	0.745958	0.0422401	0.760464	0.0583484	0.876727	0.170718	0.554211	0.0127504	0.628356	0.0202671	0.712454	0.0357256	0.775259	0.0709146	0.843468	0.122339	0.494466	0.0125774	0.382401	0.00710118	0.701893	0.0356076	0.90059	0.243522
orf19.1668	0.852492	0.107687	0.35497	0.00141932	0.653663	0.0150205	0.542065	0.0062156	0.547673	0.00645926	0.741715	0.0275549	0.278099	0.00240936	0.392438	0.00304416	0.370058	0.00230105	0.37882	0.00283922	0.78798	0.0485009	0.261748	0.00185448	0.367924	0.00300047	0.363593	0.00294757	0.390431	0.00449771	0.747234	0.036974	0.287531	0.00311535	0.301287	0.0033084	0.335291	0.00311702	0.432695	0.00498763
orf19.1669	0.942432	0.229946	0.943187	0.234145	0.940691	0.220843	0.789861	0.0170616	0.901856	0.0933795	0.917399	0.0956451	0.652023	0.00590859	0.386243	0.000793705	0.439361	0.000806016	0.492972	0.00135538	0.907547	0.0923484	0.794687	0.0193009	0.629975	0.00441566	0.376306	0.00107926	0.447112	0.00189299	0.960682	0.333618	0.751702	0.0172802	0.423392	0.00193203	0.455165	0.00181247	0.534681	0.00287045
orf19.166	0.845838	0.0754273	0.511784	0.00299067	0.710816	0.0173374	0.640496	0.00961898	0.726133	0.0198828	0.856393	0.071677	0.554696	0.00831963	0.333487	0.00154961	0.501074	0.00326667	0.463685	0.00305966	0.833752	0.0608684	0.530265	0.00555098	0.515642	0.00498567	0.435303	0.00312478	0.515914	0.00652192	0.974555	0.603981	0.524514	0.00783755	0.361581	0.00330856	0.501902	0.00556571	0.624316	0.0115336
orf19.1670	0.97328	0.653648	0.645427	0.0145623	0.962388	0.555085	0.867265	0.134671	0.827739	0.081158	0.82228	0.0690329	0.57881	0.0163925	0.512291	0.00730642	0.784092	0.0454257	0.725833	0.0325302	0.83896	0.0897795	0.646799	0.0176966	0.73479	0.0334606	0.737764	0.0342682	0.848997	0.117547	0.964292	0.558016	0.71394	0.0381648	0.445808	0.0077054	0.776513	0.0524982	1.05169	0.447827
orf19.1671.1	1.1099	0.550417	0.643344	0.120387	0.539253	0.0672717	1.26788	0.261489	0.541046	0.0679767	0.705751	0.197789	0.598308	0.163975	7.02889	0.00308161	0.961443	0.810502	0.927224	0.711227	0.761094	0.264867	1.01177	0.927335	0.524012	0.0815088	0.113547	0.016584	0.341039	0.0464438	0.997223	0.925914	0.862259	0.515887	4.71417	0.00964192	1.19148	0.403679	0.916785	0.636814
orf19.1671	1.12776	0.0465064	0.891557	0.0554513	0.955032	0.260368	1.01401	0.647146	1.01147	0.694818	1.00975	0.70061	0.928813	0.145979	1.03458	0.328321	1.30108	0.00574481	1.41044	0.00310778	1.02562	0.418605	1.06089	0.156629	0.897913	0.0602328	1.07154	0.123254	1.16606	0.0330731	1.03976	0.292822	0.940017	0.183965	1.04362	0.283562	1.08186	0.107479	1.20546	0.0218615
orf19.1672	0.960356	0.350481	0.876465	0.0553063	1.08051	0.143084	1.07438	0.162347	1.00292	0.878645	0.910686	0.0838653	0.8733	0.0677919	0.451587	0.00108878	0.723585	0.00628958	0.650662	0.00412598	0.914033	0.105391	0.925718	0.134087	0.852391	0.0384628	0.754492	0.0128331	0.818015	0.0312707	0.980321	0.571163	0.937429	0.213803	0.433172	0.00204465	0.801246	0.0235033	1.00384	0.860909
orf19.1673	0.892084	0.139214	0.558129	0.00386375	0.910224	0.189194	0.6769	0.01192	0.781458	0.0313165	0.859794	0.0637356	0.442171	0.00321851	0.320758	0.00117612	0.318034	0.000935256	0.33057	0.00123408	0.768155	0.026595	0.4358	0.00261274	0.498604	0.00367879	0.334941	0.00162915	0.365603	0.00233721	0.871642	0.0898289	0.401847	0.00324288	0.350648	0.00249932	0.334073	0.0018138	0.403333	0.00260819
orf19.1674	0.885572	0.0930893	0.72387	0.0124183	0.890881	0.102029	0.79331	0.0253716	0.820262	0.0348529	0.891316	0.0863139	0.674732	0.012823	0.421708	0.00155278	0.664492	0.00628611	0.647909	0.00711851	0.829242	0.0406564	0.712021	0.0130141	0.653568	0.00825309	0.573216	0.00457988	0.727649	0.0191958	0.919044	0.166274	0.676753	0.0136664	0.399185	0.00257036	0.640736	0.00839665	0.809576	0.0356975
orf19.1675	1.03399	0.523057	0.871795	0.0969726	1.16902	0.0693552	1.07537	0.253128	1.0243	0.622914	0.844312	0.0528016	0.752563	0.0335215	0.825214	0.0499637	0.970746	0.52647	1.00353	0.924186	0.829922	0.0513988	0.796851	0.036112	0.957883	0.396311	0.87488	0.0919936	0.96404	0.483293	0.873435	0.0975741	0.83867	0.0733667	0.940285	0.325711	0.939699	0.292017	1.02609	0.584654
orf19.1676	0.950323	0.372391	1.04543	0.414935	1.00364	0.88237	1.12069	0.119856	1.32209	0.0181356	1.03617	0.435491	0.753805	0.0290497	0.477895	0.00232564	0.605146	0.00450406	0.660131	0.00875395	0.99503	0.853322	0.802331	0.0332123	0.843983	0.0530307	0.581584	0.00550009	0.738015	0.02287	1.12498	0.105045	0.867152	0.0942089	0.571445	0.00788505	0.659188	0.0112972	0.778228	0.0300717
orf19.1677	0.973754	0.49316	1.16628	0.0352938	1.04127	0.3398	1.38533	0.00538961	1.4587	0.00315225	1.03203	0.378744	1.2575	0.0150291	0.771504	0.012758	1.52467	0.00241222	1.74205	0.00140127	1.05487	0.216359	1.25082	0.0175673	1.17873	0.0326032	1.34009	0.00976363	1.61606	0.00329662	1.08154	0.132608	1.22541	0.0255399	1.05161	0.270459	1.39287	0.00816642	1.5885	0.00383544
orf19.1678	1.00014	0.930973	1.24988	0.0179501	1.02892	0.487535	1.39432	0.00620753	1.52041	0.00275709	0.938686	0.17314	1.19226	0.0309503	0.787546	0.0174862	1.40112	0.00486878	1.59679	0.00224998	1.06672	0.181249	1.26431	0.0179836	1.18769	0.0334687	1.37324	0.00922654	1.57582	0.00434127	1.00379	0.86395	1.21052	0.0319046	0.987384	0.725792	1.38642	0.00956248	1.44034	0.00747051
orf19.1679	1.16031	0.399475	0.942051	0.689228	0.952962	0.733911	1.9745	0.0304398	2.03787	0.0274369	1.08663	0.592392	0.876619	0.534717	1.08116	0.639938	1.13799	0.444544	1.59177	0.0794719	0.515518	0.0416791	0.328456	0.0179138	0.308124	0.0164066	0.360583	0.0206747	0.793563	0.237357	1.08547	0.581064	0.468854	0.0507099	0.694305	0.15394	0.820164	0.296892	0.829089	0.314805
orf19.1680	1.0041	0.834242	1.0747	0.105008	1.04144	0.259284	1.076	0.101754	0.994877	0.813655	0.9605	0.208257	0.834104	0.0222525	0.538796	0.000952651	1.04009	0.213102	1.03531	0.275712	1.03111	0.315382	1.07328	0.099272	1.06599	0.117391	1.14409	0.0306132	1.11691	0.0505393	1.03029	0.34839	1.0296	0.380395	0.595696	0.00307144	1.15437	0.030005	1.2189	0.0154926
orf19.1681	0.903599	0.282414	0.641179	0.0209032	0.594855	0.0151455	0.434862	0.00490347	0.484673	0.00694152	0.748559	0.0545859	0.639694	0.0411974	2.38726	0.00344629	1.00397	0.904078	0.747646	0.0650043	0.951581	0.50917	0.555879	0.0160461	0.585964	0.0190172	0.823564	0.110757	0.848303	0.164141	0.797644	0.0874738	0.646283	0.034234	0.870262	0.209296	0.76629	0.0659965	0.762845	0.0642037
orf19.1682	1.05765	0.112861	1.26586	0.00353284	0.994334	0.769442	0.744127	0.00225575	0.984933	0.530816	0.990783	0.608128	0.854822	0.016772	0.3343	0.000163225	0.295039	9.33643e-05	0.397505	0.000236899	1.02861	0.262665	1.0476	0.131841	0.645141	0.00167333	0.28326	0.000385674	0.307384	0.000497023	1.01006	0.624869	0.997709	0.89463	0.32937	0.000236806	0.401681	0.000296155	0.423389	0.000349581
orf19.1683	1.05167	0.270553	0.920148	0.133559	1.137	0.0541783	0.95074	0.275879	0.880995	0.0605602	0.945015	0.200481	0.812293	0.032297	0.656253	0.00453972	0.869331	0.0401961	0.911591	0.105291	0.940895	0.195065	0.978191	0.52408	1.21509	0.0250031	0.957131	0.292464	1.02543	0.507399	0.938411	0.196392	0.906287	0.116017	0.753299	0.0180699	1.0042	0.854593	1.1063	0.09175
orf19.1684	0.848464	0.097313	0.501978	0.00403963	0.901699	0.208059	0.796968	0.0519206	0.849825	0.0990482	0.774542	0.0363554	0.502971	0.00845535	0.38885	0.00286285	0.526064	0.00530549	0.546632	0.00775798	0.732237	0.0291827	0.442479	0.00436682	0.643579	0.0153179	0.558052	0.00872499	0.594659	0.0141146	0.914134	0.238557	0.498953	0.00892115	0.464587	0.00748763	0.517065	0.00790695	0.676306	0.021688
orf19.1685	0.880222	0.17426	0.417149	0.0027173	0.865549	0.143132	0.744771	0.0369133	0.884279	0.184302	0.77093	0.0400492	0.302779	0.0030809	0.25845	0.001728	0.430043	0.00352701	0.377812	0.00313445	0.805526	0.0651413	0.353745	0.0033516	0.553166	0.0102743	0.489259	0.00697464	0.471085	0.00828989	0.987613	0.798711	0.381993	0.00594121	0.328435	0.00465386	0.514213	0.00966797	0.68054	0.0267662
orf19.1686	0.905206	0.210889	0.886987	0.159365	1.09999	0.21451	0.993253	0.857366	1.11629	0.172411	0.997181	0.899851	0.727248	0.0368758	0.532133	0.0061116	0.635955	0.00995495	0.584674	0.00876722	0.972573	0.591183	0.825871	0.0655153	0.870708	0.113424	0.682817	0.0189145	0.756616	0.0414038	1.09835	0.215496	0.840738	0.102078	0.547348	0.0115832	0.766658	0.0422451	0.919323	0.25472
orf19.1687	0.799096	0.0192887	0.770104	0.0138968	0.722972	0.00800161	0.714887	0.00724527	0.817737	0.0244123	0.959376	0.26158	0.560522	0.00240406	0.309751	0.000459938	0.351529	0.000451442	0.327705	0.000500372	0.957874	0.277275	0.608396	0.00347116	0.749232	0.0111639	0.441805	0.00130533	0.412835	0.00143557	1.07799	0.140406	0.643705	0.00697922	0.469278	0.00233842	0.480107	0.00195932	0.454392	0.00167678
orf19.168	0.883271	0.0702172	0.633032	0.00313262	0.749394	0.0118791	0.652688	0.00385668	0.744737	0.0112707	0.88943	0.0548701	0.468325	0.00170921	0.382782	0.000801705	0.326409	0.000487256	0.36239	0.000734388	0.909066	0.100755	0.507155	0.00214667	0.685634	0.00735919	0.43819	0.00152583	0.411123	0.0016582	0.948767	0.25278	0.502478	0.00315256	0.500111	0.00312071	0.441498	0.00174335	0.417738	0.00152248
orf19.1690	1.02382	0.316489	1.31908	0.00126629	0.938907	0.0690856	1.56244	0.000303318	1.49764	0.000422915	1.13749	0.0085462	1.3943	0.00109659	1.61135	0.000374171	2.18413	4.62946e-05	2.61777	1.78605e-05	1.13722	0.0147477	1.2886	0.00296205	1.33373	0.00222828	2.21418	0.000373581	2.13312	0.000432124	1.14152	0.0153407	1.45467	0.00154713	1.6497	0.000665054	2.06179	0.000157085	2.04748	0.000162078
orf19.1691	0.978481	0.704953	0.04172	0.000239566	0.414918	0.00227544	0.096659	0.000297984	0.0937757	0.00029569	0.216879	0.0196833	2.49782	0.0319531	5.24106	0.00541681	5.29638	0.00484648	6.39723	0.00386062	0.222523	0.0154078	1.24124	0.260204	1.37772	0.14757	3.63398	0.00855817	5.98839	0.00402853	0.178984	0.00707398	0.443172	0.02845	1.59517	0.0504333	1.43025	0.0762847	2.51536	0.0109413
orf19.1693	0.804303	0.056357	0.622573	0.0112406	0.790862	0.0485131	0.736872	0.0283476	0.828506	0.0758945	0.795045	0.0431197	0.521872	0.00915491	0.507374	0.00572515	0.54143	0.00563941	0.524721	0.00639727	0.784699	0.0436657	0.535394	0.00711681	0.608803	0.0114243	0.461551	0.0045645	0.582445	0.0126021	0.791933	0.0511027	0.569812	0.0126278	0.381119	0.00454512	0.501443	0.00684868	0.717825	0.0274547
orf19.1697	0.813215	0.0148417	0.281626	0.00016245	0.548114	0.000700248	0.312505	0.000181271	0.395761	0.000269457	0.808685	0.0102722	0.196234	0.000320682	0.269599	0.000280403	0.160497	0.000106915	0.164716	0.000155907	0.799924	0.0137521	0.214654	0.000481581	0.332753	0.000688093	0.167174	0.000420775	0.158689	0.000488992	0.804617	0.0162181	0.201618	0.000259814	0.195064	0.000249085	0.212866	0.000206109	0.211705	0.000202822
orf19.1698	0.962209	0.509851	0.958988	0.481861	1.36966	0.0177122	1.24549	0.0395969	1.20906	0.0541861	0.886863	0.124952	0.799924	0.0658599	0.562577	0.0068582	0.829366	0.0557987	0.955136	0.44988	0.992785	0.838466	0.932245	0.27823	1.03061	0.553516	0.881597	0.126326	1.07779	0.276585	0.92777	0.273282	0.985799	0.782968	0.584166	0.012754	0.945531	0.370358	1.16464	0.0923038
orf19.1699	0.861571	0.0767115	0.389731	0.00081014	0.993328	0.841356	0.873374	0.0915118	0.882998	0.106792	0.759919	0.020982	0.342443	0.00204685	0.473206	0.00288719	0.573563	0.00459857	0.684697	0.0134232	0.742866	0.0219958	0.371331	0.00195922	0.591478	0.00696688	0.61025	0.0080116	0.729791	0.0248693	0.811088	0.0462817	0.384314	0.00322667	0.378883	0.00314214	0.614645	0.00958236	0.931647	0.251842
orf19.169	1.03848	0.470014	1.22607	0.03617	1.21605	0.0395361	1.31607	0.0185613	1.25554	0.0283541	0.985244	0.695045	1.07043	0.26874	0.447438	0.00190899	1.0135	0.718665	0.927076	0.20853	0.936734	0.235202	1.19529	0.043905	0.941477	0.259189	1.12849	0.0897813	1.05738	0.304837	1.12559	0.104748	1.22931	0.0416798	0.57941	0.00837169	1.10724	0.134267	1.31344	0.0222666
orf19.1700	0.957146	0.0708543	0.745715	0.000476899	0.858579	0.00334874	0.648245	0.000202512	0.754363	0.000541519	0.974547	0.110558	0.653704	0.000501612	0.392949	6.63566e-06	0.280387	0	0.318486	0	0.970979	0.122448	0.651079	0.000688775	0.625192	0.000605798	0.292857	0.000143566	0.333674	0.000234419	0.962974	0.0877963	0.637924	0.000580589	0.49662	0.000147907	0.374805	2.26667e-05	0.37486	2.26667e-05
orf19.1701	0.944511	0.27694	1.57978	0.00262074	1.06868	0.221597	1.0324	0.474908	1.17137	0.045075	1.03048	0.413871	0.945565	0.279077	0.466679	0.00129612	0.300404	0.000459442	0.388193	0.000870295	0.949418	0.240825	0.896577	0.0792062	0.548755	0.00270198	0.264827	0.000771504	0.36471	0.00132617	1.01443	0.664586	0.879403	0.0748227	0.479145	0.00270381	0.323887	0.000839318	0.381269	0.00120081
orf19.1702	0.93257	0.196714	0.641385	0.00352496	1.01324	0.708467	0.82527	0.0295398	0.94177	0.242262	0.720459	0.00741014	0.569295	0.00366301	0.501609	0.00170288	0.66537	0.00447712	0.851333	0.0407487	0.7007	0.00941008	0.6264	0.00521237	0.668762	0.00717544	0.648088	0.00621318	0.892702	0.0957034	0.682968	0.00945157	0.580359	0.00566087	0.639117	0.00847898	0.824764	0.0349541	0.966015	0.412395
orf19.1704	1.10424	0.199898	1.66997	0.00538059	1.54414	0.00905451	2.12257	0.00137643	2.24109	0.00110775	0.794229	0.0393478	1.2022	0.0749627	2.60085	0.00115343	1.98198	0.00237513	2.19778	0.00184143	0.865142	0.105007	1.58373	0.00987284	1.34603	0.0255136	1.63291	0.00839216	2.41362	0.00216716	0.92644	0.27306	1.33552	0.0315487	1.62035	0.0104028	1.52899	0.01296	2.3389	0.00257343
orf19.1706	0.839098	0.125413	0.463071	0.00568586	0.926199	0.374623	0.733136	0.0423604	0.879903	0.206229	0.69394	0.0267497	0.461998	0.0108177	0.176239	0.00157578	0.381437	0.00366391	0.281859	0.00259243	0.764631	0.0541458	0.44749	0.00701529	0.5489	0.012459	0.49629	0.00926233	0.572689	0.0182619	0.933918	0.397852	0.508221	0.0144802	0.216629	0.00350679	0.468293	0.00963411	0.857089	0.152537
orf19.1707	0.653769	0.0252082	0.493883	0.0084471	0.666244	0.027538	0.424747	0.00520357	0.911531	0.326706	0.714864	0.0370908	0.40986	0.00953845	0.424601	0.00718447	0.436723	0.00597774	0.385879	0.00572859	0.986601	0.807191	0.506817	0.0122022	0.397679	0.00679891	0.384593	0.00638788	0.599244	0.0261373	0.976248	0.725007	0.481084	0.0154255	0.459143	0.0138274	0.548888	0.018413	0.654124	0.0335789
orf19.1708	0.712355	0.0103535	0.349898	0.000451907	0.635494	0.00457854	0.503846	0.00132233	0.603152	0.00314533	0.852815	0.0329778	0.208606	0.000598946	0.250099	0.000473767	0.194594	0.000265116	0.179939	0.000338729	0.852526	0.0443491	0.224276	0.000730295	0.49206	0.00217699	0.272673	0.000849488	0.232138	0.000892651	0.930021	0.180933	0.253694	0.000879876	0.302133	0.00118288	0.279084	0.000782202	0.293882	0.00086986
orf19.1709	1.03239	0.450095	1.59467	0.00194481	1.21415	0.0247936	1.96805	0.00057693	1.8625	0.000739535	0.897918	0.0689522	1.29716	0.0126262	0.942477	0.215557	1.4616	0.00355048	2.04142	0.000836682	0.916012	0.110138	1.34286	0.00989764	0.973227	0.448842	1.14914	0.045839	1.45192	0.00627392	0.90086	0.09134	1.3304	0.0134143	0.834738	0.0418166	1.28718	0.0161998	1.5087	0.00550118
orf19.1710	1.13061	0.0349378	1.13211	0.0340909	1.05387	0.180673	0.811677	0.0122278	1.09835	0.062136	1.04858	0.147267	0.915589	0.0788745	0.251813	0.000179473	0.260807	0.000137085	0.289514	0.000219225	0.975722	0.373568	0.897329	0.043368	0.582159	0.00164136	0.20798	0.000397116	0.285965	0.000599194	1.08551	0.0749597	0.915115	0.0801139	0.255364	0.000263318	0.323107	0.000304899	0.398133	0.000514853
orf19.1711	0.896116	0.150402	0.390318	0.00107535	0.953689	0.418585	0.706868	0.0154664	0.765389	0.0269398	0.761072	0.0236915	0.315084	0.00200856	0.434228	0.00260096	0.430669	0.00213891	0.445371	0.00280738	0.774615	0.0331328	0.40258	0.00265944	0.527073	0.00537926	0.468453	0.00378958	0.552818	0.00834121	0.821495	0.0558194	0.332654	0.00272825	0.293172	0.00224493	0.414818	0.00332102	0.676549	0.0161474
orf19.1712	0.88216	0.12507	0.48634	0.00230763	0.832284	0.0610977	0.626326	0.0080325	0.680805	0.0132146	0.803636	0.0362706	0.462069	0.00435746	0.246078	0.000997333	0.376827	0.00154298	0.350653	0.00165305	0.774902	0.032333	0.432548	0.00295947	0.463473	0.00357321	0.365048	0.00212478	0.454819	0.00442971	0.894867	0.145508	0.463781	0.00536995	0.218211	0.0015245	0.400424	0.00311495	0.56483	0.00771073
orf19.1714	0.773247	0.0967529	0.658643	0.0379793	0.633105	0.0317055	1.06166	0.530448	1.38515	0.0504696	1.04585	0.603564	0.415991	0.0155679	1.45044	0.0389185	0.520392	0.0150283	0.957803	0.64489	1.12418	0.271812	0.506338	0.0178577	0.839156	0.171251	0.583007	0.0270171	0.947191	0.571271	1.11298	0.328162	0.587836	0.037775	1.1975	0.183013	0.912318	0.390013	1.07198	0.480129
orf19.1715	0.734028	0.0184274	0.768209	0.0257932	0.655235	0.00912527	0.864876	0.0861305	0.86842	0.0907495	0.775837	0.0248344	0.69816	0.0224114	0.579098	0.00612112	0.738332	0.017418	0.855916	0.0783637	0.658158	0.0105758	0.596111	0.00676843	0.492151	0.00349733	0.556569	0.00510794	0.639965	0.0119957	0.734245	0.0226777	0.653795	0.0148955	0.51985	0.00642543	0.669758	0.0136313	0.792772	0.0380801
orf19.1716	0.92842	0.206275	0.685382	0.0078676	0.727464	0.0124381	0.586604	0.00288301	0.659302	0.00611181	0.912463	0.105849	0.398029	0.00149895	0.303188	0.000693891	0.276171	0.000483287	0.254897	0.000548837	0.932902	0.186485	0.472279	0.00214673	0.52681	0.00288428	0.249113	0.000840744	0.268596	0.00106865	0.927676	0.177241	0.430447	0.0025738	0.315242	0.00134614	0.319868	0.00108	0.300757	0.000967783
orf19.1717	0.899436	0.262589	0.924256	0.3637	0.958496	0.573751	1.05201	0.509146	1.0761	0.379433	0.913872	0.272852	0.727396	0.0555416	0.45322	0.00639736	0.697834	0.0254902	0.682363	0.0282012	0.915198	0.268046	0.825095	0.0888332	0.550383	0.0114158	0.493313	0.00821764	0.57956	0.0171824	1.08791	0.30032	0.820201	0.107918	0.531435	0.0145512	0.613296	0.0195596	0.726733	0.041406
orf19.1718	0.808709	0.073588	0.445218	0.00343814	0.773326	0.0498721	0.760404	0.0439417	0.758417	0.0431118	0.785972	0.0555308	0.584389	0.0205766	0.400956	0.00452152	0.599044	0.0124452	0.545467	0.0111306	0.734565	0.0371428	0.488075	0.00738329	0.509505	0.00854878	0.463821	0.00656809	0.657128	0.0266643	0.866147	0.145327	0.540667	0.0140792	0.298765	0.00419287	0.592486	0.0154168	0.751815	0.0465056
orf19.1719	1.0394	0.553348	1.13403	0.160188	1.27476	0.0442912	1.13146	0.164954	1.03335	0.60249	0.884776	0.15132	1.16667	0.129133	0.911021	0.252386	0.816083	0.0622316	0.77446	0.0484554	0.806935	0.0621074	1.16823	0.0993054	0.968031	0.5692	0.857856	0.110052	0.892383	0.196315	1.03086	0.608941	1.13811	0.161639	0.79236	0.0707703	0.976624	0.674357	1.18758	0.0922282
orf19.171	0.823931	0.0131014	0.717845	0.00273786	0.741182	0.00361953	0.615857	0.000880403	0.786857	0.0073538	0.915223	0.0392008	0.604936	0.00147126	0.494392	0.000541054	0.315512	0.000142791	0.288619	0.000171783	0.915814	0.0584031	0.626571	0.00193681	0.826733	0.0134267	0.344541	0.000555907	0.335962	0.000657333	0.981167	0.472797	0.644989	0.00347011	0.726115	0.00676633	0.410134	0.000510822	0.382396	0.00042862
orf19.1720	0.85623	0.130287	0.553913	0.00865603	0.80665	0.0724487	0.749255	0.0398018	0.842072	0.108978	0.775204	0.0375793	0.411641	0.00482012	0.319754	0.00205584	0.32524	0.00174868	0.34335	0.00231674	0.793167	0.0529137	0.316335	0.00248645	0.450532	0.00493293	0.350062	0.00286713	0.40381	0.0049871	0.792242	0.0582389	0.417686	0.00627206	0.353229	0.00464102	0.347879	0.00361408	0.464567	0.00652673
orf19.1721	1.11553	0.0907429	1.62668	0.00191274	1.4957	0.00353771	1.79886	0.00104598	2.04657	0.000552713	1.16181	0.0254202	1.20225	0.021705	1.76189	0.00116322	1.43407	0.00311309	1.54711	0.00210474	1.17067	0.0345326	1.21193	0.0234721	1.15471	0.0410427	1.43768	0.00563929	1.57449	0.0036276	1.34319	0.0107167	1.39275	0.00887771	2.67506	0.000494791	1.30531	0.0133158	1.5606	0.0041965
orf19.1722	2.31518	0.0296182	3.06626	0.0146445	2.13492	0.037628	2.96379	0.015808	2.24497	0.0323603	0.994271	0.910024	1.07912	0.654828	2.1801	0.0212903	1.42103	0.107359	1.3411	0.164278	0.70366	0.110907	0.901053	0.454518	0.842809	0.288955	0.947202	0.652064	0.808893	0.25296	1.19777	0.283476	0.911531	0.553837	1.34374	0.154945	1.06772	0.609847	1.01831	0.845509
orf19.1723	1.05328	0.389803	1.20104	0.055284	1.54648	0.00689371	1.68457	0.00359752	1.16526	0.080874	1.02324	0.626804	1.33434	0.0232341	1.41611	0.0127966	2.13976	0.00147609	2.06943	0.00187091	0.895842	0.143356	1.28152	0.031549	1.69391	0.00600788	2.03983	0.00276384	2.19441	0.00247309	0.95631	0.431307	1.30485	0.0326313	1.87337	0.00511777	1.82693	0.00498375	1.86148	0.00465392
orf19.1724	1.76498	0.0292259	13.9636	0.000256186	3.3445	0.00330828	5.11327	0.00114592	7.65551	0.000521054	2.04169	0.0100073	8.0086	0.000762047	3.46493	0.0023729	3.78813	0.00184016	5.56184	0.00107839	2.15199	0.0113926	8.80955	0.00090645	1.84912	0.0188398	3.59296	0.00303029	6.924	0.00121501	2.14885	0.0110894	8.36363	0.000846109	5.45624	0.00164381	2.56297	0.00688704	3.26562	0.00392192
orf19.1725	1.00804	0.851807	1.06505	0.407032	1.16293	0.129633	1.08774	0.303497	1.11473	0.219692	0.839435	0.104827	1.18998	0.131216	1.62659	0.0116932	1.27981	0.0476544	1.54189	0.0154934	1.07499	0.335944	1.31809	0.0433155	1.16092	0.130231	1.32661	0.0415205	1.42715	0.0301123	0.931621	0.360751	1.31549	0.0496528	1.10415	0.262873	1.41115	0.0292281	1.536	0.0188771
orf19.1727	0.885227	0.133955	0.570784	0.00521718	0.856049	0.0867561	0.81347	0.0493205	0.789244	0.0373727	0.801005	0.0367244	0.647924	0.0170476	2.96784	0.000708806	0.952561	0.385074	0.698276	0.0175583	0.749233	0.0271113	0.647414	0.0122366	0.782161	0.0361526	0.696778	0.0176969	0.758953	0.0361796	0.767447	0.0352261	0.678822	0.0215591	1.41167	0.0195132	0.768457	0.035506	0.848804	0.081044
orf19.1728	0.837925	0.274732	2.75432	0.00598375	2.97551	0.00473488	3.23596	0.00338515	3.19188	0.0034974	1.58334	0.0529659	3.73867	0.00534316	4.27397	0.00313318	4.67301	0.00247569	4.14804	0.00345197	0.610163	0.0582372	3.13279	0.00692648	2.68017	0.0101393	4.19365	0.00381578	4.0777	0.00455262	1.29858	0.153161	2.9359	0.0098667	2.898	0.010151	3.17469	0.00781857	4.75317	0.00375274
orf19.1729	0.888966	0.173597	0.740717	0.0297871	1.03888	0.539928	1.07038	0.338375	1.08999	0.257173	0.965552	0.53417	0.672366	0.0259725	0.526272	0.00637464	0.77184	0.0334754	0.602366	0.0107137	0.891178	0.151828	0.6537	0.0157401	0.829282	0.0692832	0.675175	0.0181691	0.780597	0.0515288	0.919049	0.244247	0.630675	0.0176269	0.472004	0.00709603	0.614863	0.0130616	0.90209	0.188249
orf19.172	0.915004	0.0871408	0.745514	0.00610949	0.795878	0.0121318	0.687765	0.00282397	0.782606	0.0102576	0.997661	0.869667	0.540029	0.00136468	0.406043	0.000471628	0.28112	0.000178233	0.265816	0.000224837	0.930301	0.100635	0.55291	0.00160298	0.616518	0.00228608	0.307659	0.000586946	0.279897	0.000653519	1.03979	0.262927	0.539063	0.00215997	0.527954	0.00201718	0.340233	0.000446605	0.348799	0.000467039
orf19.1730	0.844468	0.0438206	0.373435	0.000489767	0.795525	0.0234901	0.540421	0.00168989	0.658467	0.00545209	0.824778	0.0280509	0.33299	0.00125442	0.441602	0.00152195	0.439628	0.00123634	0.517235	0.00231913	0.860033	0.0562306	0.348847	0.00126558	0.504217	0.00275324	0.409753	0.00172332	0.466061	0.00286248	0.780756	0.0248688	0.315026	0.00146704	0.389068	0.00222	0.406801	0.00193485	0.51052	0.00345867
orf19.1734	0.741781	0.0195601	0.380342	0.000859349	0.740414	0.0193378	0.654449	0.00896164	0.743531	0.0198958	0.775725	0.0223886	0.314656	0.00160695	0.322244	0.00117395	0.386724	0.00135318	0.355202	0.00139473	0.793912	0.0350756	0.333595	0.00167873	0.555905	0.00552896	0.418134	0.00248161	0.479504	0.00452992	0.879977	0.108597	0.353001	0.00277429	0.290864	0.0020276	0.441061	0.00350549	0.620491	0.010098
orf19.1735	0.94997	0.504838	0.331312	0.00195752	0.65594	0.0214229	0.454867	0.00507234	0.594234	0.0139039	0.821826	0.0718472	0.240763	0.00234006	0.351868	0.00289033	0.269336	0.00156341	0.28707	0.00208468	0.794135	0.0622923	0.264177	0.00231535	0.478007	0.00710468	0.325441	0.00309715	0.359622	0.00485191	0.882561	0.176436	0.249849	0.00324701	0.370908	0.00572927	0.275685	0.00289978	0.370304	0.00457184
orf19.1736	1.11858	0.19736	0.451836	0.00337929	0.982877	0.757392	1.09813	0.253271	0.985491	0.784022	0.666725	0.0208059	0.856173	0.184194	1.32876	0.0388754	0.82751	0.090238	1.21505	0.0861968	0.577345	0.0133595	0.620416	0.0176361	0.80384	0.0714295	0.616164	0.0172104	1.07207	0.368398	0.652854	0.0247616	0.558996	0.016974	1.40217	0.0337766	0.636852	0.0224555	0.8151	0.0885512
orf19.1737	1.82583	0.0513116	0.657422	0.135112	0.960312	0.77495	0.674039	0.148868	0.744117	0.224791	0.435347	0.0274666	0.247537	0.0207569	0.809836	0.286621	0.329691	0.0168836	0.278217	0.0167085	0.446621	0.0339696	0.374927	0.0248724	0.533471	0.0496381	0.435097	0.0322923	0.635203	0.099661	1.26665	0.294059	1.42723	0.185456	2.16853	0.0435634	1.16837	0.464794	0.86709	0.475991
orf19.1738.1	0.861783	0.0322199	0.430773	0.000336775	0.696656	0.00338381	0.524758	0.000637302	0.645981	0.00194912	0.855326	0.0207189	0.332867	0.000640093	0.36391	0.000478915	0.188416	0.000137395	0.23895	0.000254419	0.758284	0.00906918	0.311866	0.000645829	0.342586	0.000723814	0.203846	0.000474977	0.238523	0.000634357	0.785121	0.0133194	0.321304	0.00061507	0.302642	0.000555318	0.266239	0.000305209	0.300269	0.000395938
orf19.1738	0.98774	0.653764	0.709404	0.00284642	1.01223	0.653256	0.833403	0.0163507	0.806184	0.011323	0.717604	0.00336865	0.695807	0.00466143	0.558797	0.0011698	0.688097	0.00254887	0.756275	0.00629231	0.773462	0.00927916	0.71284	0.00497336	0.618793	0.00234313	0.588316	0.00194462	0.754945	0.00976335	0.694388	0.00499253	0.708467	0.00716205	0.435873	0.00107926	0.643177	0.00343017	0.777399	0.0109082
orf19.173	0.664523	0.0154335	0.298707	0.000890171	0.677443	0.017152	0.473172	0.00315402	0.519648	0.00483817	0.762774	0.0394346	0.301277	0.00331395	0.702778	0.0288735	0.6229	0.0129924	0.607614	0.0144799	0.770715	0.0498821	0.319923	0.0029716	0.726553	0.0347949	0.586065	0.0132916	0.633565	0.0228227	0.857586	0.132643	0.351371	0.00539464	0.467434	0.00967659	0.681441	0.0281375	0.828484	0.0959615
orf19.1741	0.890439	0.284391	0.666729	0.0340548	0.846373	0.175051	1.00125	0.923059	0.888335	0.277681	0.944901	0.537524	0.930891	0.542271	0.536634	0.0212519	0.972063	0.720619	1.16864	0.205707	0.76992	0.075731	0.718594	0.0504571	0.508909	0.0139616	0.816701	0.115169	0.940506	0.49286	0.739582	0.06367	0.744245	0.0777335	0.392756	0.0105207	0.813296	0.11918	1.25182	0.0936711
orf19.1742	0.912195	0.0963965	1.08846	0.106104	0.6884	0.00373172	0.629772	0.00199002	0.984887	0.643198	1.03624	0.325819	1.70548	0.00166335	0.746539	0.0095173	0.966767	0.3466	1.02834	0.439916	0.934142	0.146445	1.50331	0.00382977	0.733958	0.00922874	0.712036	0.00745104	0.696615	0.00859305	1.01077	0.708305	1.38407	0.00805538	0.851474	0.0427742	0.74584	0.0112271	0.817015	0.0234254
orf19.1743	0.891921	0.0912031	1.04399	0.36105	0.688772	0.00696053	0.585336	0.00234456	0.520537	0.0013378	0.792183	0.0190515	0.729846	0.0183335	4.92965	0.000102853	1.91554	0.00121383	1.12434	0.0787247	0.861594	0.0557432	1.00556	0.830412	0.720354	0.0125872	0.87859	0.0715394	0.962486	0.408946	0.826346	0.039229	0.9855	0.716353	1.95851	0.00233764	0.900371	0.109871	0.903076	0.115063
orf19.1744	0.981527	0.660785	0.515346	0.0016724	0.530907	0.00185749	0.270872	0.000319101	0.440959	0.000923194	0.945181	0.253537	0.373409	0.00160602	0.147606	0.000392279	0.116069	0.000247845	0.135761	0.000367907	0.88055	0.0785094	0.485342	0.00261274	0.281125	0.00102868	0.0990145	0.000555969	0.10452	0.000680062	1.00549	0.844941	0.447133	0.00325867	0.149993	0.000611008	0.164117	0.00049169	0.180075	0.000536837
orf19.1745	0.920499	0.317473	0.853919	0.12966	0.431049	0.00330567	0.335021	0.00167386	0.417556	0.00303529	0.874348	0.170339	0.807279	0.119946	0.446707	0.00695064	0.311012	0.00263271	0.380005	0.00463219	1.20787	0.101556	1.25705	0.0721881	0.450158	0.00852326	0.201708	0.00236574	0.254143	0.00392629	1.03637	0.610146	1.17188	0.151887	0.309718	0.00557805	0.336918	0.00502664	0.468431	0.00993795
orf19.1746	1.31685	0.0578956	1.25983	0.0838544	1.37286	0.0426737	1.70415	0.0129151	1.69261	0.0132799	1.26754	0.0681757	1.06817	0.498955	0.734326	0.0578228	1.23755	0.0843856	1.23744	0.09506	1.40977	0.0373571	1.64328	0.0175695	1.6468	0.0174275	1.39598	0.0395426	1.68813	0.0178522	1.62378	0.0197167	1.36904	0.0505437	1.01474	0.835786	1.40292	0.0400265	1.85913	0.0112841
orf19.1747	1.02376	0.668455	0.464342	0.00272447	0.999872	0.93634	0.850565	0.0958239	0.875762	0.136439	0.944458	0.363369	0.488188	0.00716871	0.588812	0.00977398	0.531176	0.00511309	0.763069	0.0374515	0.889029	0.142306	0.498317	0.00544803	0.701294	0.0210829	0.581198	0.00915225	0.614108	0.014516	1.09633	0.212709	0.478213	0.00736964	0.549481	0.0106142	0.693619	0.0225842	0.861694	0.107726
orf19.1748	1.01661	0.837714	0.892892	0.409805	0.738385	0.115367	1.8527	0.0205109	1.96308	0.0164904	0.974507	0.801868	0.72526	0.179379	0.999974	0.976823	2.09782	0.0167815	2.20586	0.0161335	0.706023	0.0929351	0.713695	0.0977223	0.66438	0.0712273	1.35044	0.100994	2.44777	0.0125339	1.03751	0.724808	0.684469	0.100953	0.944561	0.653398	1.48626	0.0658114	2.02423	0.0213315
orf19.1750	0.986532	0.603501	0.763279	0.00467557	0.925804	0.0820201	0.79785	0.00749153	0.819065	0.0108893	0.93898	0.0876053	0.641738	0.00218602	0.828759	0.011676	0.717648	0.00247315	0.816615	0.0099765	0.962067	0.222778	0.767545	0.00704707	0.743573	0.00549386	0.696974	0.0035467	0.753935	0.00807194	0.986433	0.5812	0.70497	0.00562592	0.693509	0.00511919	0.723553	0.00537526	0.834092	0.0177113
orf19.1751	0.868086	0.0532341	0.432467	0.000569457	0.775157	0.0153998	0.598723	0.00221851	0.629135	0.00301076	0.821632	0.0248331	0.621785	0.00638164	0.888667	0.0818643	0.795335	0.0182265	0.809797	0.0268742	0.810727	0.0288325	0.574879	0.00391389	0.7467	0.0153495	0.759418	0.0172032	0.78254	0.0268603	0.836028	0.041958	0.584942	0.00616217	0.717423	0.0160869	0.774187	0.0219402	0.888896	0.0871601
orf19.1753	0.777735	0.017164	0.511832	0.00116115	0.671915	0.00544217	0.48421	0.000906264	0.655964	0.00467557	0.929466	0.123075	0.282621	0.000722419	0.200636	0.000303752	0.187284	0.00020707	0.163428	0.000252837	0.892485	0.0706632	0.323388	0.000894512	0.49697	0.00191377	0.216221	0.000624341	0.21046	0.000732992	1.00516	0.835525	0.33268	0.00116409	0.245086	0.000687938	0.248591	0.000520837	0.260053	0.000554419
orf19.1754	0.951764	0.36615	0.978444	0.633105	1.1717	0.0568958	1.02586	0.583538	1.00441	0.868184	0.870169	0.0609955	0.637616	0.00957014	0.502357	0.00243941	0.55898	0.00290493	0.553517	0.00338251	0.893101	0.105949	0.794397	0.0303934	0.893043	0.10585	0.635196	0.00799324	0.683421	0.0146334	0.946958	0.31146	0.76914	0.0326869	0.543806	0.00639516	0.682275	0.0130956	0.839677	0.0555798
orf19.1755	0.846946	0.0581556	0.420231	0.000937147	0.76133	0.0208162	0.590986	0.00392837	0.68598	0.0104037	0.854091	0.0515816	0.389304	0.00204967	0.293928	0.000909891	0.334042	0.000870543	0.334635	0.00108713	0.882782	0.0914022	0.386905	0.00182856	0.480162	0.00288127	0.353751	0.00159631	0.387607	0.00232546	0.949112	0.324029	0.390064	0.00276282	0.279164	0.00152933	0.370933	0.00198614	0.483144	0.00363749
orf19.1756	0.831655	0.0219098	1.08595	0.105495	0.803379	0.0149961	1.03595	0.354778	1.03762	0.339008	1.07353	0.112052	1.26068	0.0123838	0.896894	0.0629317	2.13113	0.000475008	1.38963	0.0041005	1.00635	0.789282	1.34257	0.00835355	1.27427	0.0129146	1.75241	0.00180341	1.74996	0.00195098	1.06258	0.18136	1.2736	0.0162448	1.66587	0.00303464	1.4831	0.00489225	1.51901	0.00431516
orf19.1757	0.802983	0.0608029	0.452772	0.00310329	0.726732	0.0284397	0.595463	0.0103264	0.642017	0.0143521	0.833333	0.0735984	0.461015	0.0067711	0.329957	0.00224735	0.460957	0.0037675	0.426035	0.00389541	0.770891	0.0416294	0.386146	0.00337963	0.616733	0.0130526	0.501258	0.00642924	0.464829	0.0066427	0.852786	0.110964	0.461945	0.00801569	0.314471	0.00387256	0.592673	0.0135131	0.579597	0.0125068
orf19.1759	0.806915	0.042302	0.297625	0.000566357	0.750415	0.0233198	0.497581	0.00234295	0.554784	0.00374912	0.793282	0.0301081	0.195423	0.00108589	0.323859	0.00133845	0.408491	0.00169678	0.400188	0.00194192	0.734321	0.0211601	0.221993	0.00107659	0.415211	0.0025564	0.421294	0.00262357	0.398924	0.00296242	0.827673	0.0579629	0.243605	0.00166636	0.338327	0.00271253	0.388556	0.00278087	0.48464	0.00458521
orf19.175	0.881464	0.182941	0.671346	0.0207304	1.33675	0.0329986	1.38477	0.0256433	1.21784	0.0763896	0.728959	0.0280443	0.721554	0.0457868	1.45958	0.0170684	2.30654	0.00193767	1.91603	0.0041454	0.687645	0.0238588	0.592338	0.0124973	0.984078	0.745835	1.97636	0.00467848	2.13877	0.00402902	0.708708	0.0307394	0.605824	0.0185932	1.45627	0.0231121	1.60884	0.0127073	1.96976	0.0056973
orf19.1760	0.738986	0.00502416	0.380516	0.000241054	0.603567	0.0010654	0.466026	0.000388806	0.508918	0.000474543	0.594422	0.00110347	0.249734	0.000331411	0.226729	0.000177333	0.340504	0.000239628	0.321056	0.000295845	0.668154	0.00329498	0.300266	0.000567845	0.482399	0.0010795	0.422417	0.000848093	0.430936	0.00105377	0.659986	0.00376003	0.284614	0.000393798	0.288406	0.000400155	0.413274	0.000662822	0.458243	0.000930853
orf19.1761	1.08743	0.154511	1.29738	0.0146504	1.40428	0.00706719	1.25865	0.0195533	1.064	0.24218	0.912009	0.116054	1.21682	0.0318141	0.778493	0.0208878	0.916859	0.128033	0.861566	0.0570237	0.848688	0.0458005	1.1934	0.0364178	1.03973	0.359517	0.9489	0.267714	1.00954	0.788994	0.910133	0.13188	1.34804	0.015951	0.900876	0.128606	1.07958	0.174992	1.2029	0.038043
orf19.1762	0.917128	0.198072	0.475799	0.00165464	0.835094	0.0534663	0.710172	0.0140368	0.766952	0.0241793	0.834261	0.0417775	0.357316	0.00188394	0.396028	0.00162146	0.459368	0.00189126	0.45018	0.00213126	0.807704	0.0380467	0.371362	0.00185088	0.581554	0.00611017	0.476124	0.00310598	0.476768	0.00404744	0.947052	0.330305	0.405952	0.00342304	0.506501	0.00582087	0.523159	0.00509113	0.605152	0.00843144
orf19.1763	0.781738	0.0901891	0.80321	0.1111	0.90476	0.333751	1.71241	0.0135088	1.40538	0.0388774	0.70473	0.0433384	0.907392	0.408633	0.71565	0.0571454	2.61688	0.00274313	2.54534	0.00319693	0.729171	0.0592742	1.01372	0.815296	1.03328	0.657098	2.93856	0.00304478	3.05292	0.00323436	0.868746	0.21894	0.958763	0.638152	1.05534	0.55628	2.3885	0.0062138	2.67221	0.0045902
orf19.1764	0.943173	0.278993	0.94099	0.266172	1.04657	0.359216	0.981419	0.650567	0.914526	0.154075	0.87888	0.0606187	0.717299	0.0159286	0.639899	0.00556729	0.791078	0.0182318	0.694767	0.00900521	0.854867	0.0515166	0.806504	0.0291837	0.774581	0.0210899	0.805948	0.0290264	0.8684	0.0743291	0.955897	0.34861	0.795414	0.0359335	0.60906	0.00823355	0.851277	0.0556491	0.940114	0.24648
orf19.1765	1.08312	0.260277	1.21567	0.0547304	1.18005	0.077748	1.57009	0.00730505	1.53159	0.00899507	1.02317	0.637622	1.2944	0.0324575	0.607896	0.00951656	1.23188	0.0383343	1.26714	0.0326823	0.982613	0.700515	1.22142	0.0508203	1.07193	0.268484	1.19059	0.0652464	1.34551	0.0269725	1.19974	0.0670993	1.29087	0.0389751	0.983026	0.749181	1.23322	0.0520944	1.40154	0.0208303
orf19.1766	1.23315	0.146949	1.51675	0.0363029	1.2516	0.130154	1.69436	0.0211552	1.64834	0.0240969	0.562666	0.0200229	1.2154	0.175811	0.790971	0.124548	1.27325	0.0887984	2.61289	0.00377898	0.649011	0.0426699	1.71774	0.0213721	0.645399	0.0418225	1.28226	0.0956872	1.76821	0.0218605	0.976487	0.772316	1.8623	0.0216638	1.26157	0.139851	1.19359	0.19512	2.00876	0.0152263
orf19.1767	0.986153	0.812328	0.638134	0.0218534	0.814843	0.102448	0.752785	0.0548948	0.857942	0.167184	0.801936	0.0781921	0.661327	0.0408247	0.346308	0.00423848	0.51574	0.00904744	0.495725	0.0102941	0.761839	0.0551161	0.57627	0.0155986	0.506928	0.0103777	0.43939	0.00706722	0.556567	0.0173068	0.973798	0.684407	0.541049	0.0174763	0.392459	0.00823864	0.472848	0.00999327	0.612412	0.0219003
orf19.1768	0.889329	0.328006	0.546805	0.0207566	0.681253	0.0508465	0.809779	0.151354	0.809663	0.151203	0.799299	0.121557	0.37968	0.0144479	0.357493	0.00872465	0.417115	0.00938707	0.384488	0.0102197	0.84066	0.175868	0.567639	0.0252951	0.356428	0.00852326	0.301536	0.00645969	0.377019	0.0121963	0.76329	0.093311	0.531498	0.0269308	0.294816	0.00863591	0.321957	0.00782639	0.476447	0.0167087
orf19.1769	0.874188	0.106458	0.578559	0.00504471	0.73928	0.0209457	0.621064	0.00719535	0.671552	0.0116895	0.832972	0.0472201	0.481769	0.00438239	0.330835	0.00135405	0.382325	0.00145563	0.342424	0.00143464	0.767738	0.0291463	0.537172	0.00527665	0.519339	0.00470729	0.39387	0.00231535	0.504701	0.00556099	0.845853	0.0695065	0.474242	0.00523935	0.316958	0.00237088	0.402045	0.00287008	0.471597	0.00415625
orf19.176	0.675682	0.0445584	0.642956	0.0350775	0.687593	0.0486561	0.655589	0.0384408	0.851791	0.21315	0.950607	0.634609	1.09925	0.497578	38.8788	0.000102853	5.44432	0.00116295	4.71617	0.00171023	0.711074	0.061563	0.676987	0.0489748	0.50032	0.0180151	0.853252	0.201593	1.28497	0.102807	0.635006	0.040353	0.653672	0.0534281	9.15851	0.000631535	0.755295	0.09054	0.956845	0.621556
orf19.1770	1.135	0.00989656	1.44257	0.000342078	0.803308	0.0020178	0.614796	0.000251411	0.956275	0.0982074	1.16645	0.00351287	1.21014	0.00277219	0.255123	4.34109e-07	0.238943	0	0.364365	3.91628e-05	1.15002	0.00858412	1.32582	0.00169188	0.560806	0.000604155	0.178065	0.000119163	0.242532	0.000228496	1.15245	0.0094653	1.22942	0.00455048	0.24973	1.80775e-05	0.318817	3.50078e-05	0.365624	5.86667e-05
orf19.1771	0.908778	0.269826	0.464696	0.00456515	0.575448	0.0106944	0.498404	0.00575857	0.651405	0.018387	0.786109	0.0442887	0.267357	0.0024009	0.27833	0.00178229	0.263129	0.00139181	0.228017	0.00140856	0.773078	0.0439229	0.294096	0.00221547	0.391386	0.00361662	0.291635	0.00218567	0.267553	0.00252093	0.959271	0.513945	0.3159	0.00399501	0.237313	0.00272738	0.301771	0.00299119	0.351111	0.00377699
orf19.1772	0.80136	0.044974	0.505092	0.00303712	0.646926	0.0108703	0.539206	0.00409637	0.716584	0.0192887	0.934211	0.230724	0.305413	0.00149895	0.165417	0.000571938	0.186326	0.000497333	0.152249	0.00052893	0.840539	0.0575335	0.31695	0.00152623	0.441295	0.00273464	0.224379	0.00104753	0.205594	0.00119358	1.06943	0.266508	0.336259	0.0025853	0.221318	0.00139795	0.246126	0.00124989	0.28281	0.00153696
orf19.1773	0.824222	0.0419953	0.499561	0.00170065	0.747814	0.0179868	0.536567	0.00230654	0.572512	0.00318319	0.823866	0.0336091	0.413529	0.00225402	0.337385	0.00107802	0.330334	0.000839163	0.298989	0.000911721	0.873885	0.083574	0.499567	0.00349736	0.648145	0.00940074	0.381743	0.0018755	0.390764	0.00248459	0.913102	0.166425	0.475497	0.00456167	0.384915	0.00280936	0.456021	0.00328087	0.459443	0.00334533
orf19.1774	0.467085	0.0013355	0.0319255	0.00012707	0.0592314	0.000142791	0.0254626	0.000122822	0.0303897	0.000125767	0.334946	0.0169421	4.8926	0.0035942	3.67819	0.00512955	4.14235	0.00356416	6.61143	0.00180518	0.575972	0.0535189	4.94528	0.00317941	2.48707	0.0135496	2.22932	0.0182987	4.30336	0.00473526	0.484584	0.00761172	0.318971	0.00415287	0.285468	0.0034933	0.54914	0.0108991	0.457753	0.00662738
orf19.1776	1.12927	0.167786	0.634858	0.014064	1.31618	0.0332709	0.964692	0.580081	1.17138	0.105597	0.884655	0.16676	0.710666	0.0443917	0.396018	0.00398679	0.584694	0.0101254	0.627167	0.0173701	0.884964	0.160933	0.612507	0.0146096	0.648582	0.0183926	0.487319	0.00676236	0.638449	0.0217698	0.924484	0.305406	0.697016	0.0351604	0.451032	0.00823268	0.523296	0.00976899	0.85669	0.123047
orf19.1777	0.843697	0.0823409	0.422681	0.00175476	0.946998	0.403466	0.701821	0.0184763	0.731712	0.0240643	0.667923	0.0125188	0.341471	0.00270335	0.446197	0.0033604	0.578288	0.00634533	0.512781	0.00530257	0.720463	0.0246467	0.457833	0.00429271	0.574802	0.00886065	0.634774	0.0130026	0.703636	0.0269868	0.749155	0.0342514	0.433286	0.00566335	0.273569	0.00259616	0.571543	0.00996989	0.873064	0.123852
orf19.1778	0.771781	0.281966	0.267857	0.0206235	0.296244	0.0235067	0.786969	0.303176	1.37553	0.191883	1.79471	0.0742728	1.12859	0.625594	2.06154	0.0526292	1.30943	0.276571	0.818268	0.434468	1.07388	0.689176	1.37145	0.18187	1.4859	0.126343	0.451365	0.0531519	1.78066	0.0719558	1.81714	0.0702556	0.191653	0.0280024	0.813521	0.405547	1.2874	0.287295	1.62259	0.103958
orf19.1779	1.1738	0.00634673	1.95107	0.000119442	1.60643	0.000243659	2.83325	4.17984e-05	2.36301	7.50698e-05	1.16985	0.00419433	2.33388	5.83256e-05	3.3047	0	5.87499	0	7.06716	0	1.21576	0.00474502	2.12361	0.000365271	2.58106	0.000229426	7.298	6.72868e-06	5.90719	2.37209e-05	1.22419	0.00525392	2.26149	7.85116e-05	3.75839	1.14729e-06	5.95195	0	5.49874	0
orf19.177	0.795129	0.115258	0.421978	0.00801014	0.809467	0.132729	1.1932	0.162089	1.07187	0.475595	0.587752	0.0170597	0.29533	0.00577091	0.653797	0.0324734	1.05705	0.495522	1.11523	0.279578	0.649342	0.0295938	0.300219	0.00430564	0.551049	0.0165204	1.05378	0.492944	0.994603	0.920858	0.59983	0.0247745	0.269926	0.0057093	0.67609	0.0469389	0.936768	0.451396	1.05854	0.494739
orf19.1780	1.56399	0.0580483	1.53584	0.063894	1.22168	0.245685	1.87736	0.026876	1.77411	0.0332843	1.30299	0.155221	1.53988	0.0841264	0.63165	0.0847703	0.915098	0.532415	1.0279	0.831791	0.742725	0.1208	1.14956	0.304944	0.946145	0.618782	0.983245	0.834347	1.32687	0.128265	1.11911	0.42373	1.08905	0.544513	0.541518	0.0533004	0.792107	0.201395	1.65603	0.0475437
orf19.1782.1	0.724112	0.211441	0.598133	0.102487	0.31601	0.0244747	0.965653	0.805784	0.848445	0.435325	0.169813	0.00836229	0.21052	0.0186275	2.33176	0.0179847	0.665542	0.104559	0.388015	0.0289608	0.385877	0.0300844	0.190648	0.0127892	0.236931	0.0164117	0.209616	0.013943	0.518846	0.063761	0.396416	0.0377096	0.575182	0.0958975	2.00821	0.0433088	0.438951	0.0450842	0.668399	0.133845
orf19.1782	1.12304	0.0369322	1.23078	0.00973798	1.19279	0.0144579	1.20827	0.0123426	1.10924	0.0469447	0.937075	0.0914579	1.14721	0.0250563	0.833286	0.0140142	0.9939	0.757312	0.992506	0.746866	0.975542	0.377929	1.1622	0.0226031	1.08248	0.0753322	1.05148	0.159074	1.07732	0.0952708	0.97208	0.350827	1.23722	0.0131375	0.911915	0.0767366	1.0979	0.0605884	1.11637	0.0449534
orf19.1783	0.797065	0.0537607	0.904201	0.220731	0.642735	0.0135688	0.788646	0.0489838	0.918291	0.272942	0.875897	0.113385	0.954205	0.511041	0.571979	0.00811445	0.905873	0.181202	0.788915	0.0463585	0.874386	0.121469	0.998498	0.919725	0.797202	0.0498962	0.883138	0.136619	1.12944	0.149432	1.01552	0.750042	0.94617	0.42716	0.640989	0.0206303	0.931725	0.310816	1.21123	0.0673189
orf19.1785	1.09693	0.155841	0.837721	0.0491271	1.42907	0.00828967	1.37776	0.0114171	1.09585	0.158605	0.903568	0.132048	0.849601	0.0896452	3.50329	0.000360806	2.44225	0.000785891	2.29313	0.00114527	0.869772	0.0840342	1.02427	0.57906	1.34066	0.0186495	2.22741	0.00175364	2.47432	0.00145668	0.909485	0.16448	0.965729	0.513268	1.63356	0.00690375	2.30069	0.00181891	2.57571	0.00126115
orf19.1789.1	0.961271	0.29284	1.30984	0.00565693	0.453413	0.000338078	0.249467	0.000139442	0.341541	0.000198016	0.753377	0.00541219	0.876824	0.0502446	0.446387	0.000732403	0.473279	0.000658326	0.296565	0.00033969	0.910872	0.0738475	1.22833	0.0152613	0.281035	0.000603411	0.216665	0.00049969	0.254707	0.000669395	0.812461	0.0190024	1.14418	0.0427072	0.344747	0.000735132	0.263721	0.000323008	0.292174	0.000397426
orf19.1789	0.896271	0.164919	0.565531	0.00527811	0.762755	0.0294905	0.607592	0.00735972	0.708989	0.018037	0.807037	0.0346654	0.398817	0.0027044	0.214648	0.000807783	0.204766	0.000614481	0.189895	0.00073076	0.853098	0.0755922	0.425108	0.00286347	0.364921	0.00213994	0.222413	0.00113833	0.254003	0.00163073	1.01195	0.773776	0.45448	0.00525247	0.235125	0.00174254	0.263322	0.00158161	0.348432	0.0024666
orf19.178	0.923134	0.32775	0.3982	0.00253135	0.742602	0.0381398	0.509389	0.00622707	0.54458	0.00814481	0.81191	0.070812	0.332385	0.00427792	0.40368	0.00442946	0.377392	0.00319653	0.327962	0.00288422	0.802238	0.0711933	0.405174	0.00502102	0.538738	0.0108509	0.416554	0.00542819	0.431537	0.00767594	0.868789	0.160343	0.428531	0.00860856	0.35424	0.00587826	0.4115	0.00634543	0.523176	0.0113571
orf19.1791	0.813446	0.0255851	0.582465	0.00203191	0.648993	0.00397482	0.597738	0.00234456	0.71568	0.00851609	0.888738	0.0520561	0.447201	0.00148031	0.264158	0.000427721	0.295345	0.000394481	0.286127	0.000479721	0.854496	0.0396613	0.431613	0.00140664	0.5881	0.00329557	0.379884	0.0010978	0.340186	0.00116229	0.98936	0.727152	0.481895	0.00274248	0.406071	0.00181336	0.377732	0.00117315	0.363471	0.00108394
orf19.1792	0.876571	0.190376	0.497043	0.0068195	0.820135	0.0962836	0.610038	0.0154216	0.653671	0.0210635	0.709427	0.0315122	0.472049	0.0118215	0.53652	0.0120187	0.429633	0.00504465	0.415891	0.00588763	0.711486	0.0355323	0.463873	0.00756233	0.422648	0.00614214	0.422814	0.00618924	0.502262	0.0123487	0.753036	0.0515592	0.44363	0.00944933	0.293139	0.00454853	0.435776	0.00732986	0.608455	0.0193331
orf19.1793	0.832016	0.108736	0.628292	0.0172592	0.780705	0.0620297	0.892263	0.230213	0.927728	0.370278	0.797312	0.0619078	0.544254	0.0159085	0.658647	0.0233717	0.866907	0.139446	0.875946	0.179859	0.672079	0.0240748	0.548491	0.0109439	0.672219	0.0240921	0.729071	0.0362496	0.744454	0.0500721	0.743439	0.0453575	0.555227	0.0160482	0.666927	0.0318284	0.807964	0.0797959	0.825292	0.0949438
orf19.1794	1.05649	0.418978	0.625522	0.0120975	1.00484	0.879133	0.841165	0.0915979	0.930086	0.328398	0.937315	0.314941	0.507223	0.00778	0.24915	0.00129237	0.312908	0.00145578	0.305506	0.00169281	0.908833	0.193979	0.444141	0.00402648	0.466549	0.00456388	0.292863	0.00189674	0.364892	0.00343569	1.02615	0.627138	0.47851	0.00734329	0.299222	0.00297665	0.379126	0.00349767	0.454053	0.00502598
orf19.1795.1	1.08686	0.196512	0.837272	0.0533936	1.1235	0.111616	1.05281	0.355717	0.894979	0.130137	0.790383	0.0253945	1.00068	0.943862	0.749605	0.0213669	0.822005	0.0369394	0.712316	0.0149817	0.935113	0.249944	0.891901	0.118424	0.79454	0.0352949	0.958491	0.401373	1.15221	0.0875755	0.735513	0.0213695	0.8977	0.149471	0.591466	0.00927532	0.795989	0.0366073	0.994379	0.849106
orf19.1795	0.900323	0.136554	0.793667	0.0292808	0.843844	0.0552325	0.703305	0.0120668	0.78094	0.0255848	1.00799	0.804355	0.575737	0.00604967	0.309397	0.000915349	0.40048	0.0011849	0.433772	0.00171036	0.986787	0.713616	0.682958	0.0110656	0.595244	0.00576589	0.37335	0.0016626	0.393422	0.00228971	1.06415	0.258912	0.673636	0.014448	0.361108	0.00232617	0.440684	0.00278521	0.489713	0.00365783
orf19.1796	0.863837	0.0774474	0.710712	0.0133283	0.855574	0.0684742	0.704993	0.0127143	0.557009	0.00301501	0.735966	0.0177539	0.731321	0.030716	0.638655	0.0101267	1.07576	0.228564	0.976199	0.633434	0.707562	0.0173518	0.826553	0.0517587	0.780506	0.032321	0.925837	0.217014	1.15932	0.0848359	0.684458	0.0154434	0.746925	0.0311525	0.515699	0.00641929	0.969109	0.525846	1.19522	0.0559572
orf19.1797	0.687601	0.0166551	0.981634	0.721123	0.844503	0.0849269	1.42667	0.014748	1.37337	0.0192722	0.874484	0.0905814	1.09703	0.212982	0.941689	0.328454	1.82912	0.00254533	1.52282	0.00731116	0.755884	0.0293238	0.843368	0.0708844	0.972102	0.564805	2.16249	0.00230664	2.17808	0.00255079	0.922809	0.246371	0.950937	0.433755	1.55276	0.0120861	1.76586	0.00623026	1.96622	0.00412208
orf19.1798	0.841418	0.132384	0.545891	0.0111363	0.843506	0.135745	0.823262	0.107582	0.836465	0.124936	0.866268	0.159433	0.550659	0.0200325	0.379568	0.00509175	0.771046	0.0564484	0.740858	0.0519791	0.849448	0.129469	0.53523	0.0121503	0.570339	0.0151243	0.768997	0.0587136	0.941606	0.452922	0.995385	0.890815	0.592612	0.0239293	0.433651	0.00994791	0.781832	0.072102	0.979627	0.736969
orf19.1799	0.94012	0.224644	1.33948	0.00899885	1.06786	0.199666	1.16038	0.0429753	1.18676	0.0316423	0.974689	0.464702	1.28538	0.0130689	1.18744	0.02583	1.35081	0.00612698	1.22116	0.0186168	0.997106	0.878568	1.46708	0.00574078	1.20799	0.0276056	1.33254	0.0113704	1.32009	0.0140207	1.05856	0.2325	1.43215	0.00849668	1.43913	0.00822155	1.27203	0.0191301	1.27621	0.0185896
orf19.17	1.07975	0.295559	0.957295	0.501756	1.05303	0.436404	0.870453	0.13273	0.922973	0.290002	0.934978	0.307863	0.810485	0.0819717	0.427604	0.00328868	0.411851	0.00255457	0.351693	0.00221547	0.725719	0.0254309	0.747835	0.0303365	0.710677	0.0225389	0.261523	0.00164964	0.372714	0.00347405	0.828768	0.0713254	0.69794	0.0276492	0.335555	0.00343811	0.421627	0.00421671	0.479343	0.00580874
orf19.1800	0.98246	0.73513	1.19246	0.0745501	0.968878	0.59544	1.32706	0.0265829	1.14406	0.12411	1.0407	0.500906	1.56164	0.0116096	3.54707	0.000643845	3.4874	0.000575132	2.28766	0.00189811	1.22816	0.0674093	2.02433	0.00476651	1.13338	0.155263	3.44979	0.00120992	3.24713	0.00151634	1.17028	0.112901	1.60728	0.014882	4.00713	0.00102229	3.04513	0.00172964	2.98558	0.00182915
orf19.1801	1.1902	0.0154154	1.19561	0.0145764	1.48327	0.00124109	1.55065	0.000867411	1.29887	0.00512022	0.950774	0.146181	1.10466	0.0534182	0.778964	0.00729101	1.18271	0.0124297	1.16228	0.0179841	0.981732	0.489068	1.18103	0.0196118	1.20788	0.0150972	1.33573	0.00561873	1.35509	0.00568784	0.962729	0.263647	1.15911	0.0297412	0.979185	0.4961	1.27565	0.0096493	1.3373	0.00647885
orf19.1802	0.770967	0.0166624	0.321697	0.000335876	0.583421	0.00228319	0.412894	0.000587287	0.49015	0.00106704	0.820622	0.028013	0.325886	0.00127454	0.382563	0.00116679	0.358787	0.000832961	0.340739	0.000959566	0.764102	0.0201118	0.388878	0.00162174	0.668641	0.00892611	0.410098	0.00177662	0.399275	0.00214899	0.865983	0.0697054	0.353367	0.00201011	0.358985	0.00206561	0.438337	0.00250769	0.478951	0.00313588
orf19.1803	0.978962	0.719141	0.868407	0.146952	0.827021	0.0871196	0.825081	0.0851872	0.739494	0.0345682	0.958225	0.49305	0.681295	0.0319438	0.42746	0.00410803	0.619443	0.0111522	0.570133	0.0102941	0.841209	0.0863482	0.678451	0.0204879	0.632296	0.0149259	0.539466	0.00822763	0.672265	0.024737	0.968704	0.587886	0.654349	0.0241217	0.51747	0.0102718	0.54359	0.00984282	0.693368	0.0255603
orf19.1804	0.991666	0.803655	1.08303	0.177546	1.03659	0.444947	1.07792	0.195124	1.16028	0.0551894	0.991558	0.77792	0.905824	0.146592	0.554026	0.00275978	0.574837	0.00264214	0.717468	0.0106694	0.953055	0.298952	1.00055	0.92544	0.808973	0.0294503	0.512903	0.00277361	0.552339	0.00465715	1.06657	0.221971	0.956501	0.37713	0.750102	0.0228535	0.604812	0.0061054	0.656077	0.00850747
orf19.1805	0.92615	0.241496	0.540857	0.00304667	1.0074	0.831293	0.823651	0.0483787	0.956445	0.42846	0.844366	0.051456	0.351729	0.0019618	0.408293	0.00183628	0.456201	0.00200353	0.51947	0.0034844	0.874646	0.090325	0.427824	0.00257538	0.556076	0.0054249	0.441235	0.00271879	0.5502	0.00680636	0.881697	0.108035	0.423381	0.00384121	0.341531	0.00252772	0.481777	0.00415631	0.661811	0.0128017
orf19.1806	0.690737	0.0728298	0.25496	0.00517039	0.591768	0.036744	0.597109	0.0380321	0.811101	0.189646	1.07453	0.529579	0.255839	0.0117568	0.43627	0.0202957	0.80407	0.172618	0.542913	0.034701	0.718134	0.0731869	0.277675	0.00685464	0.491437	0.0197729	0.447227	0.0158894	0.555557	0.0339531	0.912576	0.43681	0.254651	0.00996298	0.479523	0.0281412	0.405733	0.0164426	0.845772	0.237826
orf19.1808	0.937172	0.417477	0.519845	0.00745913	0.843383	0.121455	0.71038	0.031478	0.767406	0.0528418	0.83398	0.101096	0.495327	0.013342	0.533709	0.0113396	0.539389	0.009272	0.498175	0.0093796	0.809826	0.0787035	0.526138	0.0104076	0.493205	0.0086236	0.436927	0.00630295	0.566058	0.0166139	0.840592	0.11489	0.515719	0.0134143	0.425959	0.00845194	0.446608	0.00753082	0.70208	0.0343696
orf19.1813	1.10919	0.0948469	1.24195	0.0196306	1.2365	0.0205208	1.58222	0.0021018	1.42643	0.00527705	1.22233	0.0184248	1.24823	0.0193552	1.24163	0.0175161	1.97062	0.000847907	2.07866	0.000843814	1.16427	0.0440945	1.32633	0.0125615	1.4488	0.00669891	1.83244	0.00203699	1.82498	0.00230481	1.30388	0.0168185	1.37077	0.0124962	1.43018	0.00930428	1.87247	0.00235488	2.04165	0.00166478
orf19.1814	0.966654	0.55271	0.956297	0.460949	0.974708	0.634344	1.04199	0.482975	0.97585	0.646709	0.93515	0.288347	0.977166	0.708272	0.78788	0.0426863	0.915505	0.201998	0.778279	0.0387159	0.929659	0.257622	1.03992	0.458633	0.881761	0.121051	0.791925	0.0420707	0.931547	0.296039	0.94887	0.385862	1.09439	0.222406	0.630629	0.0161935	0.866703	0.106565	1.03264	0.549912
orf19.1815	1.0498	0.129366	1.3624	0.00120633	0.69903	0.00104698	0.575319	0.000319969	0.666244	0.0007	1.1461	0.00922834	1.03542	0.200665	0.724091	0.00167786	0.526146	0.000316341	0.465911	0.000288155	1.19582	0.00899538	1.17059	0.0119078	0.908267	0.0345393	0.513809	0.000756217	0.502668	0.000859628	1.14071	0.0193796	1.09722	0.0412891	0.815726	0.0103633	0.544342	0.000697798	0.475302	0.000421333
orf19.1816	0.724785	0.0204344	1.13148	0.125818	0.81708	0.0534601	1.07471	0.281788	1.10702	0.174922	0.645589	0.00629364	0.801544	0.0470896	1.12953	0.0919763	0.959475	0.390626	0.994498	0.879994	0.24195	0.000703876	0.286391	0.000817395	0.293323	0.000835566	0.442705	0.00151981	0.448848	0.00201978	0.372642	0.0015067	0.510481	0.00414223	0.79277	0.0325295	0.624699	0.00675712	0.65984	0.00844871
orf19.1821	NA	0.933703	NA	0.933703	NA	0.933703	Inf	0.0308052	Inf	0.0141809	Inf	0.0411984	NA	0.953141	Inf	0.018914	NA	0.939944	NA	0.982995	NA	0.935504	NA	0.935504	NA	0.935504	NA	0.935504	NA	0.979122	NA	0.937567	Inf	0.0226485	NA	0.979657	NA	0.937567	NA	0.937567
orf19.1822	0.742784	0.127703	0.414319	0.0165784	0.678428	0.080327	1.56618	0.0460881	1.73934	0.0286625	0.605308	0.0414878	0.283298	0.0141906	0.543523	0.0355279	0.742543	0.1069	1.38919	0.0837047	0.275101	0.00531529	0.161084	0.0029729	0.197875	0.00362471	0.366475	0.00839402	0.551531	0.0274584	0.320541	0.00860409	0.121942	0.00437343	0.493441	0.0248958	0.401915	0.0128594	0.566738	0.0295032
orf19.1823	0.91461	0.273727	0.728703	0.0301529	0.90493	0.237833	0.803177	0.0638143	0.763631	0.0419421	0.755928	0.0376168	0.743459	0.0568261	0.509544	0.00789991	0.72938	0.0296034	0.764988	0.0497953	0.746546	0.0371578	0.734269	0.0336706	0.604026	0.013404	0.626397	0.0157569	0.7724	0.0561188	0.683334	0.0253589	0.655628	0.0256947	0.3691	0.00515643	0.77629	0.0521487	0.873312	0.146798
orf19.1824	0.361578	0.0352835	0.0362539	0.00655851	0.311814	0.0279829	0.770851	0.301738	0.749252	0.264019	0.641976	0.168304	0.32915	0.0658954	0.203773	0.0283148	0.306434	0.0353308	0.324335	0.0460016	0.786998	0.32071	0	0.0126866	0.531948	0.0912392	0.622541	0.151642	0.711459	0.273933	1.11767	0.600453	0.175021	0.0350377	0.321733	0.0605533	0.465411	0.0880861	1.00059	0.935813
orf19.1825	0.855863	0.118647	0.685921	0.020663	0.7791	0.0481589	0.877915	0.160178	1.04419	0.514749	0.708068	0.0213286	0.660365	0.0268349	0.448522	0.00442375	0.447856	0.00358983	0.580078	0.0105778	0.729114	0.0277584	0.439546	0.0041071	0.405257	0.00346927	0.376253	0.00290843	0.562164	0.0112549	0.628006	0.0146107	0.632435	0.0183737	0.318875	0.00336698	0.451271	0.00516003	0.579211	0.0108064
orf19.1826	0.775796	0.0342374	0.764058	0.0303546	0.786185	0.0383569	0.856617	0.0921344	0.852668	0.0872987	0.888869	0.119463	0.613136	0.0131778	1.42431	0.0124461	0.621632	0.00754713	0.546733	0.00556912	0.817947	0.0515191	0.633662	0.0110725	0.670085	0.0143919	0.523426	0.0053538	0.576002	0.00957371	0.950745	0.385867	0.710432	0.0264511	0.759053	0.0385342	0.592395	0.00957433	0.639332	0.0129295
orf19.1827	1.06456	0.705484	1.10207	0.593602	1.3797	0.186954	1.1819	0.41211	1.39693	0.175934	0.729757	0.199972	0.77706	0.346097	0.671288	0.163586	1.42817	0.140746	1.26181	0.292749	1.05993	0.696128	0.689294	0.158048	1.28794	0.234815	2.05704	0.0392274	1.73507	0.0756354	0.684475	0.154686	0.660742	0.154797	0.569766	0.098877	1.19261	0.362031	1.91086	0.0486462
orf19.1828	0.836402	0.0797333	0.542499	0.00537653	0.824961	0.0691753	0.71346	0.0218883	0.584343	0.00739188	0.868264	0.112389	0.615075	0.0183524	0.369519	0.00260093	0.586679	0.008188	0.52936	0.00712912	0.841802	0.0813727	0.515914	0.00653873	0.555577	0.00830372	0.616533	0.012266	0.619154	0.015894	0.845851	0.0926268	0.542665	0.0107427	0.387403	0.00480695	0.552364	0.00947978	0.654821	0.0182523
orf19.182	0.904817	0.110539	0.718021	0.0090844	0.783271	0.0181762	0.657496	0.00468558	0.860941	0.0504369	1.00705	0.791295	0.529537	0.00250763	0.349016	0.000714233	0.316223	0.000480279	0.336599	0.000662512	0.992299	0.778772	0.52424	0.0023564	0.595237	0.0037414	0.298441	0.000859163	0.315928	0.00109256	1.05653	0.239874	0.57353	0.00496059	0.435247	0.00222	0.334568	0.000969054	0.354809	0.00109051
orf19.1830	0.54147	0.00474757	0.573802	0.00618136	0.4562	0.0022471	0.671453	0.0141188	0.643837	0.0113318	0.876625	0.113256	0.785925	0.061176	4.57518	0.000310078	1.30817	0.0242196	1.58291	0.00754983	0.860634	0.10309	0.815789	0.0610599	0.985305	0.746503	1.27019	0.0405326	1.44861	0.0191209	0.792509	0.0480024	0.728205	0.0336216	3.08711	0.00124285	1.15012	0.106586	1.21164	0.0603727
orf19.1831	1.65807	0.173202	4.26924	0.0167642	3.10679	0.0310482	4.38379	0.0160482	3.52392	0.0242509	1.69808	0.0804003	2.09303	0.05335	1.79593	0.073538	0.764219	0.280845	0.425745	0.0598519	1.11102	0.566763	1.03976	0.846228	0.465637	0.0697627	0.120735	0.0180524	0.682876	0.210627	5.66886	0.018543	7.07574	0.0149016	4.74492	0.0257524	2.75297	0.0574487	2.08468	0.107389
orf19.1832	0.874103	0.0932905	1.83676	0.00163002	0.61156	0.0054325	0.663396	0.0090546	0.606162	0.00523451	0.830681	0.0335017	1.04661	0.396526	0.452252	0.00177591	0.675292	0.00679426	0.490393	0.00221898	1.00262	0.890127	1.42643	0.0105018	0.540678	0.0040654	0.645548	0.00853963	0.526657	0.00487544	1.02892	0.530764	1.34971	0.019271	0.624274	0.0104884	0.633353	0.00928772	0.599014	0.00736037
orf19.1833	0.899218	0.037524	0.733853	0.00238198	0.830781	0.011192	0.683613	0.00128664	0.835899	0.0121918	0.942077	0.0714016	0.53144	0.00083231	0.278349	0.000128961	0.299406	0.000101209	0.298404	0.000142636	0.967123	0.23035	0.604427	0.00141637	0.704386	0.00282149	0.362849	0.000519411	0.375286	0.000654388	0.998137	0.87702	0.570647	0.00154781	0.376722	0.000398357	0.407638	0.000356155	0.427454	0.000417581
orf19.1834	0.788334	0.059066	0.373202	0.00208775	0.719874	0.0306765	0.527328	0.00696332	0.566226	0.00961898	0.734083	0.0312313	0.36206	0.0046342	0.180952	0.00132124	0.260607	0.00159144	0.235854	0.00171544	0.662563	0.0200555	0.321547	0.00271507	0.29845	0.00241631	0.207621	0.00165705	0.234942	0.00233389	0.679754	0.0248671	0.314196	0.00401358	0.112332	0.00142967	0.266499	0.00255033	0.335093	0.00354822
orf19.1835	0.909077	0.184829	0.513028	0.0025814	0.875174	0.105605	0.784959	0.0323983	0.969308	0.557065	0.789626	0.0287748	0.518574	0.00579088	0.302121	0.00119296	0.499062	0.00285631	0.557563	0.00527997	0.752186	0.023784	0.455196	0.00295222	0.515676	0.00419873	0.462914	0.00307864	0.532737	0.00614474	0.767417	0.0291636	0.497515	0.00550936	0.336785	0.00240335	0.465295	0.00372437	0.62679	0.00988065
orf19.1836	0.890584	0.150732	0.369928	0.00109659	0.767847	0.031028	0.762992	0.0295283	0.891031	0.151746	0.856241	0.0782679	0.389522	0.00330276	0.444454	0.00305984	0.481996	0.00325833	0.490319	0.00417144	0.731596	0.022825	0.360655	0.00213473	0.416153	0.00279718	0.431103	0.00301445	0.468377	0.00489064	0.835614	0.0669391	0.334273	0.00284732	0.341921	0.0029986	0.4373	0.00385839	0.628367	0.0117494
orf19.1837	0.933726	0.147331	0.422828	0.000324465	0.756341	0.00754549	0.492502	0.000510047	0.6165	0.00147606	0.809081	0.0126135	0.470385	0.00134394	0.728413	0.00639076	0.560068	0.00131808	0.470494	0.000943752	0.860273	0.0352167	0.482526	0.00145423	0.548739	0.00205166	0.44333	0.00116412	0.535898	0.00241405	0.847775	0.0311601	0.408828	0.00122397	0.479141	0.00192664	0.452996	0.00125367	0.548914	0.00233572
orf19.1839	0.80366	0.0155333	0.615951	0.0016618	0.632438	0.00194986	0.529339	0.00074986	0.67124	0.00298918	0.959743	0.236579	0.523726	0.00155507	0.232045	0.000253271	0.260617	0.000215318	0.23735	0.000259442	0.935601	0.134477	0.54641	0.00186394	0.594175	0.00248958	0.271092	0.000604651	0.297029	0.000769798	1.01652	0.586974	0.57354	0.0033884	0.301476	0.000638233	0.334271	0.000560868	0.356942	0.000649581
orf19.183	1.01925	0.588934	2.48929	0.000208	0.696987	0.00512065	0.564182	0.00124555	0.845969	0.0316101	1.16553	0.0184262	1.00907	0.749321	0.247209	0.000249891	0.195117	0.00013014	0.205707	0.000198047	1.19262	0.020483	1.23973	0.0132771	0.355236	0.000753829	0.109791	0.000352961	0.147584	0.000478078	1.22546	0.0166403	1.11178	0.0642046	0.289631	0.000490605	0.165673	0.000144589	0.162845	0.000140713
orf19.1840	0.940672	0.237229	1.19373	0.0314463	1.18292	0.0352182	1.39336	0.00655981	1.1779	0.0373026	0.936703	0.171997	0.943271	0.27556	0.883163	0.0663749	1.11637	0.0655534	1.04248	0.334089	0.934174	0.175079	1.10524	0.0916835	1.1321	0.0620742	1.26597	0.01797	1.25118	0.0227979	0.97707	0.540309	1.08955	0.142094	0.758097	0.0210998	1.27125	0.0197401	1.3549	0.0117067
orf19.1841	0.828618	0.188303	0.417668	0.0106051	0.861455	0.257174	0.489498	0.0157387	0.58389	0.02767	0.760073	0.0880715	0.378206	0.0148675	0.465345	0.0159431	0.283987	0.00483095	0.322726	0.00753674	0.637619	0.0368787	0.371169	0.00896828	0.295968	0.00620248	0.307909	0.00654781	0.289161	0.00777157	0.788428	0.1203	0.363038	0.0127075	0.261726	0.00790574	0.309234	0.00786732	0.575892	0.0296312
orf19.1842	0.832166	0.097215	0.489501	0.00531978	0.846098	0.115091	0.735744	0.0353846	0.799222	0.0670911	0.854675	0.117686	0.57961	0.0193618	0.466467	0.00655119	0.695212	0.0239251	0.607799	0.0161384	0.901898	0.217651	0.531647	0.00987895	0.613566	0.0163042	0.572287	0.0124823	0.734062	0.0459544	0.924478	0.315801	0.611625	0.0217586	0.368758	0.00576124	0.606582	0.0171564	0.806131	0.0753681
orf19.1843	1.01447	0.766076	0.960535	0.518267	1.1151	0.175999	1.00481	0.877113	0.990757	0.827882	0.863636	0.0969491	0.932845	0.37468	0.457275	0.00396081	0.848821	0.0791935	0.647156	0.0142008	0.842889	0.0781744	0.922395	0.238795	0.77467	0.0385105	0.787567	0.0432758	0.837811	0.0871684	0.967172	0.556886	1.0855	0.27076	0.546917	0.0107376	0.945379	0.382616	1.0611	0.359688
orf19.1844	0.644947	0.126884	0.721382	0.198825	1.0193	0.858785	1.10608	0.570464	1.41814	0.152887	1.29403	0.34158	1.47694	0.25786	3.25477	0.0224733	2.9376	0.0249526	4.24665	0.0136317	1.07371	0.678046	0.92911	0.678576	0.369187	0.0437314	1.53735	0.127881	2.79889	0.0269853	1.19814	0.42785	0.991991	0.947637	2.26003	0.0501047	1.28514	0.311112	2.09932	0.0551682
orf19.1847	1.06001	0.178785	0.730788	0.00533259	0.553829	0.000775039	0.417568	0.000305271	0.389468	0.000272527	0.83208	0.0209557	0.524401	0.00222171	1.30008	0.00885926	0.774543	0.0103278	0.785769	0.0146409	1.00208	0.888168	0.879743	0.0523462	0.205204	0.000572899	0.523556	0.00199191	0.734804	0.0126539	0.899133	0.0748701	0.716012	0.0105819	0.588519	0.00427333	0.578855	0.00318394	0.688677	0.00698335
orf19.1848.1	1.20801	0.028364	1.3111	0.0125065	1.33933	0.0103807	1.3226	0.0115665	1.19211	0.0332462	1.14473	0.0474925	1.47358	0.00567259	1.47238	0.00452115	1.08832	0.118115	1.13094	0.0652813	1.07896	0.148519	1.19124	0.034215	1.14411	0.0559131	0.785139	0.0206485	1.16917	0.0482774	1.01013	0.748176	1.18721	0.04123	1.18046	0.0440569	0.922792	0.149564	0.986292	0.682873
orf19.1849	0.817243	0.0423591	0.532063	0.00257522	0.771713	0.0253647	0.631788	0.0066191	0.727009	0.0162005	0.886761	0.0816726	0.418043	0.00219271	0.268731	0.000778016	0.291512	0.000678109	0.262957	0.000754791	0.851383	0.0580074	0.420277	0.00211014	0.546961	0.00435718	0.352934	0.00157597	0.346285	0.00191318	1.00846	0.80517	0.42712	0.00345857	0.337923	0.00218819	0.352125	0.00186707	0.411859	0.00255876
orf19.184	0.946222	0.371811	0.948651	0.388829	0.811984	0.047197	0.688651	0.0140367	0.778194	0.0322168	0.920223	0.207931	0.875628	0.147875	0.389652	0.0021196	0.612405	0.00724918	0.600894	0.00821867	0.849427	0.0747489	0.980191	0.658308	0.692348	0.0171771	0.543909	0.00619681	0.581035	0.0100603	1.00882	0.816907	0.988462	0.809143	0.44854	0.00520332	0.603738	0.0103751	0.673298	0.016702
orf19.1850	0.98973	0.799835	0.552275	0.00358239	0.932121	0.279709	0.807006	0.0421505	0.756526	0.0245238	0.844052	0.0599117	0.493923	0.00529665	0.464128	0.00303504	0.597949	0.00599684	0.626975	0.00972722	0.888821	0.127463	0.596519	0.00867194	0.740681	0.0252039	0.581087	0.00771882	0.685308	0.0204985	0.846656	0.0735958	0.548827	0.0085716	0.531987	0.00775715	0.562902	0.00750251	0.661424	0.014161
orf19.1852	1.00222	0.894895	1.03009	0.48525	1.0096	0.769589	0.654508	0.00458803	0.619522	0.00305101	0.875593	0.0536769	0.640672	0.00748589	0.719488	0.0104167	0.690388	0.00614158	0.661411	0.00610233	0.975984	0.51725	0.811069	0.0282282	0.943096	0.227354	0.6638	0.00723662	0.662501	0.00930198	0.955397	0.322987	0.807185	0.0360182	0.793264	0.0314465	0.708438	0.0118332	0.673371	0.00912899
orf19.1853	0.798363	0.00251947	0.848497	0.00689389	0.779985	0.00183327	0.613789	0.000295256	0.839104	0.00566726	0.795066	0.00224391	0.883934	0.0175928	0.69013	0.000928992	0.255433	4.8062e-06	0.315787	4.31008e-05	0.678395	0.00128313	0.621656	0.000949829	0.647528	0.00107498	0.266532	0.000240744	0.411198	0.000498667	0.629593	0.000898388	0.62764	0.00113495	0.546356	0.00059045	0.31884	5.5969e-05	0.37144	9.69922e-05
orf19.1854	0.960341	0.120349	1.47169	0.000310202	1.07575	0.0354373	0.870626	0.00882288	1.0677	0.0447676	0.917005	0.0163207	1.46685	0.00058769	0.839897	0.00395324	0.429677	4.55504e-05	0.426558	6.71008e-05	0.795673	0.00308912	1.07529	0.03414	0.995427	0.720029	0.384427	0.000323194	0.627488	0.000986512	0.723834	0.00170571	1.08336	0.0329635	0.751218	0.00283389	0.475567	0.000165519	0.526562	0.000266264
orf19.1855	0.862097	0.100191	1.28973	0.0292367	0.81969	0.0569964	0.956855	0.467636	1.09274	0.219662	0.952281	0.36061	0.782455	0.0456379	0.47712	0.00295163	0.682157	0.0104131	0.80471	0.0412604	1.12282	0.130299	1.22812	0.0472452	1.01191	0.768692	0.85733	0.0876908	1.01859	0.71305	1.16135	0.0989954	1.45679	0.0187011	0.827232	0.0837009	0.975676	0.639449	1.12453	0.148307
orf19.1856	0.789582	0.0278165	0.438435	0.00109278	0.678373	0.00939098	0.531232	0.00223916	0.572523	0.00320524	0.882026	0.0804508	0.328563	0.00152198	0.590687	0.00515606	0.482294	0.00200043	0.485674	0.00244264	0.85019	0.0590976	0.385326	0.00186853	0.539766	0.00430924	0.40637	0.00205984	0.498549	0.00440431	0.842072	0.0577463	0.346365	0.00228633	0.506108	0.00523572	0.467765	0.00343023	0.542144	0.00512983
orf19.1857	1.16603	0.0722566	8.40262	7.33643e-05	1.77867	0.00223367	2.61855	0.000433395	4.84932	0.000131008	0.920355	0.196173	8.20796	8.21705e-05	1.23309	0.0371744	2.57691	0.000766822	4.34586	0.000254481	1.03262	0.506384	9.30173	0.000292372	1.39206	0.0164447	2.10254	0.00232546	4.57634	0.000587318	0.924694	0.228454	7.4711	9.9907e-05	1.57642	0.00920766	1.83754	0.00437333	4.90327	0.000250016
orf19.185	0.980807	0.571583	0.886514	0.0553136	0.972902	0.456368	0.861902	0.0358103	1.027	0.461917	0.989903	0.682659	0.615856	0.00282518	0.332156	0.000409178	0.331354	0.000314729	0.414867	0.000630822	0.943438	0.161398	0.664462	0.00400896	0.606601	0.00264016	0.291728	0.000626202	0.326864	0.000848248	1.03216	0.363111	0.640585	0.00517498	0.45345	0.00156205	0.376115	0.000717364	0.39764	0.000847597
orf19.1860.1	1.01303	0.731263	0.598776	0.0032453	1.01036	0.770901	0.797832	0.0261718	0.736403	0.0136286	0.783228	0.0200854	0.538958	0.00454816	0.649677	0.00745814	0.57886	0.00345913	0.559431	0.00360217	0.81526	0.035372	0.597798	0.00562316	0.639488	0.00748918	0.584746	0.00504881	0.688071	0.0141902	0.740899	0.0187731	0.558406	0.00609721	0.456281	0.00344605	0.630041	0.0078524	0.745754	0.0195946
orf19.1860	1.09654	0.0403824	1.60208	0.000416031	1.51433	0.00056893	1.73658	0.000265519	1.49737	0.000607008	1.0562	0.0807954	1.40048	0.00164592	1.1399	0.0146173	1.89608	0.000245333	1.78313	0.000354047	1.07264	0.0668337	1.43474	0.00198465	1.68694	0.000952403	2.10305	0.00053445	2.04979	0.000579876	1.04264	0.17114	1.50035	0.0019093	1.55083	0.00159191	1.9527	0.000391845	1.95656	0.000387504
orf19.1861	0.816297	0.0437624	0.478221	0.00175383	0.888442	0.123817	0.653602	0.00882288	0.671901	0.0105744	0.919144	0.215786	0.590558	0.0124471	1.42932	0.0135264	1.06149	0.323151	1.04206	0.483897	0.975604	0.622242	0.741077	0.0290973	0.937765	0.3114	0.902241	0.174322	1.12987	0.143387	0.931141	0.285138	0.669078	0.0216495	0.86812	0.126386	0.938307	0.322154	1.14685	0.108637
orf19.1862	0.884151	0.114412	1.83289	0.00173036	1.37105	0.0140211	0.538779	0.0029431	0.452025	0.00142874	0.771528	0.0469802	2.96958	0.00149113	16.6585	2.50853e-05	9.52564	0.000138543	6.59121	0.000258574	0.983584	0.755121	4.29267	0.000961116	4.77179	0.000841736	3.47939	0.0012769	3.73358	0.00127054	0.768488	0.055455	3.46589	0.00155129	7.42299	0.000315039	3.36711	0.00152211	2.55495	0.00302657
orf19.1863	1.31291	0.278434	3.13086	0.0160397	1.93442	0.0585326	5.05329	0.00565216	4.5925	0.00694025	1.39951	0.21941	2.22942	0.0572049	7.11452	0.00438074	5.87413	0.00537783	4.63065	0.00918375	0.672324	0.147066	1.57683	0.096736	0.631796	0.119321	2.82622	0.0185606	2.93817	0.019504	0.860961	0.44065	1.58031	0.10689	2.15268	0.0393554	2.01916	0.0430868	1.71278	0.0719312
orf19.1864	0.859725	0.0657626	0.440117	0.00101727	0.828556	0.0419232	0.677814	0.00850763	0.680924	0.00882279	0.836339	0.0383536	0.357607	0.00164037	0.346112	0.0010898	0.436857	0.0014573	0.451584	0.00187293	0.87447	0.0789829	0.422616	0.00210295	0.611688	0.00665454	0.46516	0.00263938	0.477084	0.00358626	0.924045	0.197114	0.414991	0.00315414	0.36911	0.0024885	0.483529	0.00363457	0.591588	0.00693274
orf19.1865	1.12391	0.0626595	0.748571	0.00970921	1.33633	0.00734198	1.32437	0.00818316	1.04681	0.294003	0.887676	0.055094	0.701375	0.00999929	0.622292	0.00337023	0.92084	0.109419	0.819007	0.0243161	0.90485	0.0921208	0.814038	0.0253615	0.912017	0.105446	1.14357	0.0510905	1.04527	0.312825	0.923135	0.142614	0.811111	0.0329959	0.672141	0.00954341	1.1297	0.06633	1.10956	0.0887993
orf19.1866	0.88837	0.0455405	0.418584	0.000279349	0.935305	0.136487	0.726649	0.00423085	0.756751	0.00635637	0.739227	0.00422087	0.302263	0.000496124	0.492653	0.000827442	0.469815	0.000584558	0.454303	0.000682264	0.750291	0.00753647	0.34962	0.000695907	0.607446	0.00227864	0.518633	0.00139281	0.527919	0.00185098	0.791823	0.0136755	0.354454	0.000707225	0.498341	0.00181178	0.511185	0.00151848	0.609923	0.00290682
orf19.1867	0.882723	0.24593	0.743093	0.0575171	0.780534	0.0820956	0.783053	0.0840931	0.685503	0.0355862	0.753522	0.0583066	0.616368	0.0367321	1.57025	0.0193924	1.24356	0.0831353	0.773482	0.0829693	0.979436	0.757229	1.02264	0.738921	0.860414	0.188838	0.843575	0.158521	0.900784	0.325142	0.733635	0.0655042	0.699817	0.0614204	1.58619	0.0282072	0.865167	0.212728	0.928121	0.427588
orf19.1868	0.859113	0.0361998	0.0517758	8.32248e-05	0.171624	0.000129612	0.195921	0.000142574	0.099686	0.00010186	0.57906	0.0116221	2.23912	0.00376304	35.8877	1.27132e-06	7.899	0.00020462	4.18873	0.000704465	0.661922	0.0238807	2.44764	0.00284673	1.59648	0.0142275	3.44821	0.00132301	3.39068	0.00152428	0.574765	0.0149281	1.05159	0.502365	14.7878	8.4031e-05	3.9763	0.0010844	3.57626	0.00136803
orf19.1871	0.825402	0.0558128	0.507926	0.0027454	0.777311	0.0319922	0.609892	0.0069445	0.705965	0.0161853	0.859134	0.0763264	0.480683	0.00505464	0.441386	0.0027884	0.537839	0.00422087	0.473181	0.00332881	0.863646	0.0886548	0.494201	0.00441761	0.599602	0.00870229	0.465417	0.00374022	0.566091	0.00897721	0.8676	0.0990857	0.521892	0.0075986	0.360042	0.00322974	0.455744	0.00418744	0.611493	0.0105027
orf19.1872	1.07009	0.0690121	1.11232	0.0261868	1.04455	0.155439	0.824241	0.00678375	1.0445	0.155733	1.01196	0.505325	0.859387	0.0150764	0.42998	0.000230109	0.304496	4.02481e-05	0.430128	0.000230109	1.04419	0.131378	0.957363	0.13311	0.622498	0.00120124	0.267195	0.000317333	0.305656	0.000449643	1.02622	0.286902	0.907568	0.0432771	0.415721	0.000359659	0.377806	0.000187194	0.410335	0.000244992
orf19.1873	1.1238	0.0262595	1.57416	0.000480062	1.04987	0.151457	0.922892	0.0618965	1.17744	0.0122681	1.04045	0.140834	1.17891	0.00988512	0.437901	0.000302326	0.368998	0.000147287	0.543877	0.000567535	1.07986	0.0558815	1.31821	0.00365678	0.708483	0.00269281	0.305717	0.000416992	0.353545	0.000571132	1.08722	0.0523824	1.25793	0.00710598	0.46097	0.000642202	0.435817	0.000392899	0.464579	0.000480992
orf19.1874	1.08661	0.64135	1.21835	0.35588	0.994769	0.918317	1.84656	0.0551789	1.76774	0.0654328	0.661584	0.140819	0.441501	0.0739642	1.16459	0.458377	0.853998	0.434565	0.962483	0.821474	1.65958	0.113532	0.995103	0.847394	0.863011	0.451273	1.15887	0.528998	0.982144	0.936404	0.932812	0.666944	0.637121	0.139976	0.863445	0.476698	0.881302	0.495042	1.0624	0.696366
orf19.1876	0.876437	0.0910629	0.564657	0.00305116	0.75127	0.0188131	0.594558	0.00406313	0.654217	0.00726295	0.85673	0.0542694	0.461156	0.00308583	0.505336	0.00278648	0.475196	0.00193715	0.511516	0.00288853	0.843975	0.0543264	0.512268	0.00362986	0.662917	0.0102142	0.476786	0.00289538	0.45222	0.00334425	0.910877	0.159504	0.53493	0.00620626	0.523526	0.00583389	0.49807	0.00407634	0.56735	0.00616868
orf19.1877	0.840524	0.09116	0.48768	0.00362738	0.906685	0.229996	0.719522	0.0254816	0.692657	0.0201597	0.875315	0.140677	0.499473	0.010358	0.760555	0.0459264	0.614737	0.0116928	0.6534	0.0196364	0.841599	0.0907108	0.508249	0.00715994	0.618695	0.0142986	0.613944	0.0137808	0.617276	0.017959	0.84565	0.0991489	0.483274	0.00867491	0.439646	0.00694741	0.556345	0.0105507	0.729645	0.0335291
orf19.1878	0.824528	0.0499919	0.309029	0.000567876	0.696714	0.0134982	0.503118	0.00228047	0.520011	0.00261789	0.747098	0.01897	0.263339	0.00143774	0.458686	0.00272102	0.417432	0.00180186	0.374258	0.00172226	0.780591	0.0331555	0.288011	0.00147879	0.515117	0.00466149	0.433827	0.00287178	0.447598	0.00403355	0.819741	0.0537696	0.287569	0.0021245	0.42814	0.00436307	0.418257	0.00330434	0.536918	0.00632322
orf19.1880	1.0651	0.148036	1.05577	0.1883	1.07005	0.130881	0.873165	0.0350953	0.919479	0.0927177	0.8919	0.0379467	0.766609	0.0113448	0.526435	0.00105491	0.629301	0.00172679	0.675976	0.0030115	1.01093	0.668608	0.984	0.563816	0.914683	0.0806414	0.644715	0.00340068	0.697532	0.00682887	0.97181	0.391796	0.928497	0.13475	0.606763	0.00392971	0.772356	0.012064	0.845617	0.0282161
orf19.1881	1.12442	0.0828636	1.04259	0.376256	1.35928	0.00957885	1.42703	0.00611408	1.18149	0.0393683	0.920489	0.136188	0.830373	0.0510145	0.552233	0.0028396	1.20833	0.0250302	1.14044	0.0618467	1.00959	0.759855	1.17332	0.0462362	1.11984	0.0871829	1.61263	0.00421126	1.50918	0.00703969	0.979674	0.603575	1.08272	0.182643	0.65736	0.0111284	1.51078	0.00720195	1.66426	0.00439746
orf19.1883	0.845269	0.0658663	0.828945	0.0523888	0.802594	0.0379067	0.736492	0.0190363	0.726925	0.0173822	0.847478	0.0544588	0.777299	0.0411601	0.56661	0.00517991	0.523412	0.00305972	0.536556	0.00413358	0.79594	0.0351541	0.726916	0.0188916	0.612813	0.00799262	0.470923	0.00316096	0.567273	0.00753975	0.790378	0.0365162	0.749122	0.030561	0.459616	0.00458989	0.518757	0.00499296	0.621783	0.00965938
orf19.1885	0.752001	0.0184844	0.320632	0.000476124	0.721116	0.0137115	0.513513	0.00183048	0.576977	0.00326304	0.79235	0.0250534	0.279604	0.00130028	0.660212	0.00960995	0.476647	0.00205687	0.485377	0.00258115	0.793631	0.0329244	0.295945	0.00129222	0.556151	0.00505526	0.494247	0.00351795	0.502536	0.00476586	0.747317	0.0227201	0.298483	0.00180716	0.40777	0.00315566	0.439663	0.00298713	0.57026	0.00627771
orf19.1886	0.937858	0.160342	0.89896	0.0637229	0.784492	0.0110183	0.738826	0.00594865	0.877598	0.0418432	1.0529	0.154413	0.767282	0.0108609	0.561504	0.00123857	0.533995	0.00083876	0.544315	0.00111073	1.06121	0.144807	0.825081	0.0188861	0.842456	0.0236329	0.535692	0.00163036	0.535836	0.00207231	1.08728	0.0902573	0.782956	0.0160591	0.712371	0.00842409	0.596754	0.00280949	0.555934	0.00213631
orf19.1887	1.13745	0.111178	1.26765	0.0313035	1.68524	0.00355544	1.79728	0.00242654	1.64183	0.00458505	1.06074	0.349053	2.00176	0.00341904	1.65469	0.00654257	3.16403	0.000652868	3.17106	0.000760961	1.19519	0.0663876	1.9936	0.0035485	1.58039	0.00984074	2.81392	0.00132583	3.06537	0.00121479	1.07821	0.262282	1.66993	0.00858167	1.34485	0.0283675	2.66015	0.0016386	2.9709	0.0012036
orf19.1888	0.997907	0.90883	1.08421	0.218671	1.06349	0.307861	1.09957	0.171675	1.10498	0.158221	0.989193	0.772194	0.873383	0.125204	1.18369	0.0545492	1.33386	0.014963	1.3914	0.0123664	0.919038	0.18242	0.936084	0.250561	0.789814	0.0328573	1.11784	0.114172	1.22426	0.0442199	0.941447	0.298453	0.909185	0.188759	1.11737	0.137585	1.14995	0.0849945	1.21572	0.0460047
orf19.1889	0.962135	0.33751	0.651366	0.00241386	0.910248	0.0912472	0.805477	0.0162328	0.782154	0.0123979	0.847729	0.0233572	0.648735	0.00473891	0.639255	0.00305312	0.597307	0.00187814	0.67523	0.0042409	0.849053	0.0318604	0.6696	0.00501064	0.745418	0.0100762	0.508504	0.00175504	0.609762	0.00411302	0.80719	0.0213291	0.647679	0.00624586	0.698261	0.00935963	0.587028	0.0033658	0.644599	0.00489482
orf19.188	0.833185	0.0432037	0.30376	0.000416434	0.770845	0.0205532	0.508399	0.00162884	0.63885	0.0055018	0.838043	0.0351226	0.20327	0.000792992	0.194555	0.000488744	0.261085	0.000540868	0.188353	0.000475659	0.820345	0.0363972	0.221957	0.000846574	0.415122	0.00185817	0.264018	0.000994264	0.287989	0.00130487	0.850769	0.0550776	0.22581	0.000910698	0.174052	0.000670202	0.262488	0.000877984	0.340283	0.0014004
orf19.1890	0.87984	0.0880687	1.4508	0.00665002	0.906118	0.140395	0.727688	0.0134419	0.762025	0.0188613	0.993573	0.82392	1.5398	0.00534084	0.813924	0.0330309	0.816652	0.0275808	0.782186	0.0234877	1.09399	0.137265	1.7119	0.00356527	1.01726	0.64465	0.708915	0.0129644	0.719571	0.0180807	1.09208	0.154413	1.58182	0.00664171	0.946238	0.322944	0.784423	0.0285046	0.695732	0.0132417
orf19.1891	1.0515	0.165717	1.7209	0.000397178	1.38421	0.00175429	2.72456	0.000101116	2.04533	0.000188062	0.965127	0.222245	1.87592	0.000568527	3.22078	2.61395e-05	7.54897	0	6.79051	0	1.0819	0.0713774	2.07537	0.000686047	2.47308	0.000494853	7.82086	5.77984e-05	6.95968	9.14729e-05	0.976807	0.401354	2.01513	0.000581085	3.3784	6.45581e-05	6.08934	8.06202e-07	5.90903	1.27132e-06
orf19.1893	0.757595	0.019691	0.269917	0.000393488	0.558743	0.00279405	0.43247	0.00104598	0.46126	0.00126329	0.726498	0.0150013	0.280268	0.00148412	0.357224	0.00151888	0.393219	0.00149361	0.386328	0.00174881	0.84129	0.0601801	0.352947	0.00186881	0.589031	0.00707953	0.425824	0.00266186	0.461077	0.00410744	0.777638	0.0328544	0.337195	0.00248865	0.333207	0.00243017	0.462063	0.00377318	0.510127	0.00484918
orf19.1896	1.03065	0.194657	1.24039	0.00184521	1.08612	0.0279018	1.18818	0.00402722	1.35331	0.000637116	1.10651	0.00995628	0.943382	0.059587	0.526846	0.000213085	0.692789	0.000571783	0.834579	0.00324171	1.18282	0.00589017	1.06036	0.0521025	0.833118	0.00541284	0.568263	0.000640899	0.629514	0.00102719	1.15451	0.00963116	1.00374	0.799688	0.645064	0.001096	0.669104	0.00106905	0.695923	0.00139693
orf19.1897	0.828922	0.0442992	0.527326	0.00210183	0.726968	0.0144967	0.543105	0.00240369	0.628195	0.00555501	0.892103	0.0923828	0.500132	0.00363315	0.588857	0.00466447	0.519584	0.00242964	0.46544	0.00209184	0.849074	0.0568931	0.482786	0.0029489	0.598612	0.00628453	0.416496	0.00210084	0.41822	0.00270961	0.934159	0.241841	0.514715	0.00544729	0.669536	0.014612	0.47018	0.00345157	0.524921	0.00461916
orf19.18	0.998376	0.879478	1.4004	0.00065262	0.915567	0.0332236	0.946283	0.0869741	1.05497	0.0888688	1.13893	0.00768189	1.32512	0.00151033	0.553428	0.000361519	0.732973	0.00113091	0.686383	0.000910512	1.11418	0.0202703	1.27335	0.00316171	0.990098	0.552066	0.729955	0.00211938	0.760724	0.00366161	1.13119	0.0174913	1.30445	0.00357625	0.752003	0.00408335	0.813125	0.00641935	0.779939	0.00430921
orf19.1900	0.831722	0.0488843	0.636963	0.00656676	0.770107	0.023909	0.621325	0.00565848	0.758343	0.0209843	0.867582	0.0568123	0.388406	0.00180422	0.261267	0.00072155	0.302945	0.000681054	0.305196	0.000859845	0.904194	0.124947	0.47866	0.00276288	0.604781	0.00626161	0.352302	0.00150552	0.318316	0.00159352	0.986589	0.722522	0.464381	0.00400198	0.398829	0.00281296	0.370348	0.00192484	0.380864	0.00202549
orf19.1901	0.925876	0.202283	0.819127	0.0349985	0.89399	0.109662	1.13475	0.0815931	1.26404	0.02157	0.925652	0.148768	0.79761	0.0345706	0.510221	0.00209699	0.840178	0.0327902	0.832592	0.0364412	1.06183	0.227893	0.869847	0.0637949	0.964065	0.395761	0.947295	0.265267	1.12433	0.0922914	1.03505	0.437798	1.05418	0.311839	0.738731	0.0214633	0.946044	0.27782	1.0491	0.322243
orf19.1902	0.829749	0.0289762	0.826467	0.027772	0.703971	0.00659966	0.752147	0.0117203	0.814524	0.023924	1.00715	0.7776	0.658835	0.00553758	0.482215	0.00114223	0.478948	0.000901643	0.447509	0.000956	0.957866	0.28181	0.636663	0.00438847	0.831234	0.0279156	0.488077	0.00174208	0.438725	0.001728	1.08971	0.11603	0.713133	0.012366	0.768795	0.020359	0.511301	0.00246487	0.510484	0.00245262
orf19.1906	1.04322	0.629579	0.949198	0.577221	1.01447	0.824159	0.884776	0.287779	1.05454	0.564165	1.0807	0.42102	1.01038	0.88276	0.789799	0.119532	0.839132	0.16609	0.699812	0.0580438	1.25268	0.0999036	1.02449	0.733131	1.15741	0.195839	0.58873	0.0261712	0.455885	0.0161567	1.26341	0.0926081	0.936411	0.500641	0.68039	0.0531937	0.667415	0.0413752	0.699407	0.0509576
orf19.1907	0.920634	0.158226	0.67528	0.00582878	0.901416	0.107096	0.882641	0.0762392	0.908848	0.124023	0.862568	0.04383	0.641231	0.00757885	0.637003	0.00509572	0.893178	0.0739874	0.88783	0.0799205	0.910563	0.117249	0.70734	0.0106679	0.876931	0.0660436	0.962304	0.364971	0.924878	0.177548	0.933539	0.198393	0.706298	0.0144441	0.643791	0.00919991	0.949337	0.281572	1.04422	0.339563
orf19.190	0.723876	0.020019	0.310444	0.000697147	0.761065	0.0284814	0.510508	0.00305293	0.636787	0.00962109	0.839829	0.054978	0.237644	0.00133184	0.129581	0.000583008	0.213305	0.000675473	0.143922	0.000618853	0.807889	0.044926	0.216499	0.00111978	0.364256	0.00213984	0.237423	0.00121011	0.245916	0.00158161	0.842143	0.0717437	0.209879	0.00148338	0.110834	0.000816062	0.236383	0.0013396	0.350293	0.00245163
orf19.1910	1.09803	0.163764	0.609689	0.00527674	1.15896	0.0709014	1.02625	0.588149	1.0587	0.318979	0.956161	0.389712	0.736871	0.0302478	1.0057	0.889656	1.02657	0.56989	1.18471	0.0552294	0.901641	0.132027	0.653281	0.0102144	0.998709	0.918733	0.98703	0.730329	0.972671	0.564722	0.861659	0.0779556	0.6212	0.0114129	0.943638	0.333267	0.912421	0.169382	1.01076	0.774346
orf19.1911	1.15027	0.0251357	1.07795	0.0929601	1.08014	0.0883846	1.31362	0.00425978	1.10627	0.0506092	1.1133	0.0356646	1.4124	0.00308412	5.01822	1.33333e-06	2.87512	0.000115535	2.90366	0.000118977	1.16056	0.026188	1.50774	0.00260214	1.52433	0.00239206	2.43909	0.000579659	2.37855	0.000622419	1.11248	0.0533708	1.41553	0.00514549	3.62649	7.67442e-05	2.20419	0.000489085	2.24445	0.000457054
orf19.1913	0.859416	0.0642233	0.795211	0.0273304	0.748746	0.0165512	0.677828	0.00822552	0.702058	0.0107103	0.954617	0.331057	0.621368	0.00854096	0.602514	0.00514602	0.574578	0.00335792	0.556163	0.00347219	0.867737	0.0667662	0.598339	0.00551767	0.70033	0.0119402	0.49506	0.00281104	0.486339	0.00348229	0.868025	0.0727062	0.651605	0.011716	0.695106	0.0158743	0.512653	0.00384626	0.539849	0.00447879
orf19.1914	1.02953	0.624293	1.07026	0.343534	0.900152	0.209206	1.091	0.257862	1.16031	0.110917	0.953105	0.40892	0.939346	0.398726	1.19997	0.0607785	1.05493	0.366005	1.03621	0.538396	0.916245	0.215187	0.926757	0.255929	0.935744	0.298622	0.999696	0.93522	1.02185	0.681719	0.99601	0.885195	0.926961	0.305007	1.19649	0.0784943	0.940574	0.345612	1.00373	0.890164
orf19.1915	0.764197	0.00787885	0.44011	0.000338357	0.631216	0.00155535	0.480122	0.000449395	0.578388	0.000932806	0.879703	0.0282047	0.292053	0.000479969	0.275002	0.000268279	0.233407	0.00015693	0.226953	0.000208527	0.916417	0.0796203	0.342786	0.000707659	0.533463	0.00159588	0.276251	0.000574884	0.257187	0.000654853	0.984092	0.578846	0.362054	0.000786512	0.330004	0.000656992	0.313915	0.000441116	0.307272	0.000422295
orf19.1917	0.972968	0.448268	0.752582	0.007524	1.22481	0.0152051	1.10924	0.0668646	1.07125	0.144322	0.899765	0.0532851	0.581516	0.00257147	0.526514	0.0013036	0.824197	0.0154766	0.872843	0.039386	0.916321	0.0910669	0.696361	0.00580397	0.987947	0.657999	0.90459	0.0716435	0.936135	0.164047	0.892092	0.0621055	0.695043	0.00853243	0.598163	0.0042374	0.924506	0.117736	1.07742	0.123683
orf19.191	0.809666	0.0416604	0.486221	0.00198484	0.812399	0.0430293	0.684646	0.0122579	0.740118	0.0198913	0.792287	0.029953	0.394933	0.00270831	0.379685	0.00177163	0.530095	0.00352217	0.52447	0.00418964	0.811851	0.0455469	0.471753	0.00365299	0.669437	0.0133029	0.525118	0.00496509	0.619974	0.0122138	0.85847	0.0861429	0.482457	0.00582961	0.427517	0.00443634	0.591149	0.0088396	0.746652	0.0275728
orf19.1920	0.497127	0.0967753	1.04537	0.814118	1.05502	0.800521	0.821342	0.451896	2.11133	0.0545237	1.6333	0.1796	0.700109	0.415784	9.41282	0.00550992	5.21177	0.0123676	3.44111	0.0290328	0.949922	0.817923	0.561185	0.255255	3.3253	0.0393102	6.55712	0.013141	2.53256	0.0797449	2.27269	0.091576	1.53253	0.260127	12.1741	0.00777057	1.40263	0.305456	4.73787	0.0235406
orf19.1923	0.854285	0.0352823	0.548328	0.00108186	0.656412	0.00301138	0.599851	0.00168006	0.644786	0.00262571	0.893178	0.0504127	0.495839	0.00167414	0.481378	0.00108555	0.396945	0.000577116	0.402529	0.000751287	0.927324	0.126139	0.511381	0.00182856	0.626877	0.00376896	0.448371	0.00129885	0.418694	0.00142025	0.894287	0.0687235	0.517165	0.00273033	0.542612	0.00320471	0.442559	0.00136958	0.42352	0.00121485
orf19.1925	0.954916	0.208655	0.5574	0.000512434	0.846073	0.0176896	0.642539	0.00113972	0.55789	0.000513116	0.916097	0.0572868	0.75718	0.0087694	1.1105	0.0420369	1.01139	0.634563	0.948514	0.164214	0.89576	0.0466596	0.669904	0.00335147	0.918818	0.0748739	0.97305	0.356407	0.940642	0.148627	0.850691	0.0246906	0.674428	0.00503811	1.02007	0.506139	0.902602	0.0565962	0.877136	0.0365148
orf19.1926	0.976509	0.717678	0.839732	0.122507	1.18504	0.117046	0.674337	0.0253066	1.54351	0.0154415	0.894711	0.221867	1.08058	0.402895	0.616238	0.0200432	0.783625	0.0606033	0.673185	0.0290785	0.726718	0.035171	0.658449	0.0215732	0.792788	0.061411	0.429261	0.00542874	0.755428	0.0537796	0.791826	0.0650804	0.828889	0.109267	0.33972	0.00499333	0.555987	0.0123362	1.03237	0.609925
orf19.1927	0.809891	0.043487	0.555889	0.00374608	0.789091	0.0341356	0.620687	0.00702964	0.806729	0.0419045	0.836296	0.0465369	0.54371	0.00617284	0.457658	0.00244174	0.50696	0.00271637	0.508816	0.00329681	0.923119	0.20312	0.493265	0.00384784	0.596499	0.00735659	0.408209	0.0023871	0.547045	0.00699433	0.900475	0.148303	0.493066	0.00569699	0.438959	0.00433312	0.440341	0.00346847	0.57283	0.00739445
orf19.192	1.06774	0.416735	0.784475	0.0676647	1.22514	0.0839697	1.22151	0.0863546	1.14319	0.177402	0.874814	0.169158	0.708592	0.0524133	0.885689	0.220092	1.41007	0.0242198	1.36492	0.0340563	0.843073	0.118046	0.719996	0.0386878	1.10732	0.232506	1.25235	0.0662573	1.4331	0.0306524	0.914295	0.305736	0.786597	0.0874075	0.962021	0.614693	1.35115	0.043286	1.51471	0.0230387
orf19.1930	3.11122	0.0347093	1.50317	0.259739	41.7809	0.00066524	13.484	0.00276909	12.084	0.00327851	1.98026	0.0657538	4.97544	0.0111074	8.77501	0.00364304	7.99717	0.00371036	10.1527	0.00293138	0.681192	0.198027	2.04322	0.0561378	182.212	0.000488031	9.17971	0.00393541	14.6592	0.00260902	0.787277	0.388837	5.66241	0.0118159	12.5944	0.00462744	15.9094	0.00330729	15.6126	0.00336639
orf19.1932	13.4038	0.000398698	96.0194	8.99845e-05	148.408	6.88372e-05	109.849	8.31628e-05	109.92	8.31628e-05	10.4734	0.000646171	72.4495	8.64806e-05	70.5067	8.11163e-05	143.622	6.32558e-06	207.935	1.27132e-06	6.29626	0.00198096	65.7056	0.00036924	223.267	0.000175163	148.798	0.000224806	127.877	0.000280589	7.24589	0.00174499	73.4904	8.20775e-05	97.8769	5.40775e-05	152.339	1.86667e-05	131.261	2.50543e-05
orf19.1933	0.964402	0.579078	0.71723	0.0272321	1.39453	0.0220017	1.0857	0.290753	1.04664	0.498874	0.820123	0.0701429	0.631648	0.024672	0.558922	0.0104254	0.904924	0.216426	1.0222	0.723705	0.770924	0.0464516	0.665454	0.0208014	1.05854	0.384832	0.818148	0.0733593	0.999847	0.974552	0.811912	0.0755504	0.695364	0.0347451	0.50983	0.0112181	0.96675	0.585232	1.29185	0.0462485
orf19.1934	0.873581	0.0864359	0.63311	0.00594673	0.985444	0.726048	0.990858	0.802087	1.29638	0.019248	0.913843	0.132819	0.533058	0.00428992	0.521729	0.00275727	0.592483	0.00366298	0.688083	0.0101316	0.891502	0.0985477	0.543107	0.00392115	0.767008	0.0220677	0.588675	0.00532881	0.738283	0.0215656	0.975107	0.561414	0.591539	0.00820918	0.577585	0.00753724	0.651575	0.00992788	0.868107	0.0763699
orf19.1935	0.95639	0.725032	0.645868	0.0826504	1.35921	0.128725	1.00665	0.901057	1.49257	0.076915	1.14184	0.369089	0.658661	0.121962	0.195565	0.00909467	0.468677	0.0266332	0.395532	0.0235494	0.859279	0.305893	0.496009	0.0316666	0.743639	0.129244	0.426319	0.0229135	0.613968	0.0695921	0.721529	0.119033	0.399769	0.0271507	0.170535	0.00980155	0.480624	0.0322148	0.893861	0.42526
orf19.1936	0.864848	0.0509044	0.557275	0.00152307	0.842312	0.036086	0.636074	0.00325321	0.592374	0.00209476	0.850611	0.0370755	0.544656	0.00359792	0.648348	0.0056356	0.642437	0.00428059	0.619295	0.00435957	0.857039	0.049638	0.638788	0.00619324	0.763678	0.0176461	0.633941	0.00595873	0.670893	0.0102544	0.847784	0.0475116	0.566728	0.00539969	0.478272	0.00325749	0.673703	0.00914837	0.803989	0.028782
orf19.1938	0.880201	0.153786	0.467785	0.0031325	0.811301	0.0627248	0.658025	0.0150091	0.712234	0.0235255	0.914162	0.218886	0.380497	0.00381364	0.367171	0.002452	0.388742	0.00234611	0.444434	0.00390778	0.903422	0.190997	0.410354	0.00376952	0.599025	0.0115982	0.435306	0.0042929	0.439226	0.00572834	0.978305	0.681879	0.423254	0.00608381	0.45066	0.00714921	0.46381	0.0061422	0.523963	0.00837482
orf19.1939	1.23145	0.0696492	1.10785	0.236964	1.36035	0.0295539	1.31835	0.0375991	1.45849	0.0186085	1.06984	0.361205	0.898489	0.289128	1.09312	0.288383	0.973621	0.661889	1.25448	0.0604441	1.00766	0.845877	0.847637	0.109155	0.799641	0.065382	0.74838	0.0416101	0.980537	0.743624	1.14299	0.155794	0.948933	0.490334	0.849671	0.139193	0.837913	0.106538	1.0587	0.425239
orf19.193	0.914601	0.421066	0.315993	0.00491755	0.853982	0.228312	0.565018	0.0229046	0.510219	0.0163268	0.682012	0.0528781	0.26002	0.00889141	0.591649	0.0356956	0.351323	0.00779414	0.301827	0.00764617	0.785402	0.114668	0.361452	0.00947451	0.472595	0.0165482	0.409003	0.0119718	0.302542	0.00915039	0.684472	0.0555032	0.297778	0.00928394	0.255719	0.00765938	0.350785	0.00957433	0.645118	0.0434277
orf19.1940	1.05046	0.273276	0.751273	0.0104376	1.15273	0.0423083	1.12084	0.0678283	1.08408	0.130734	0.932504	0.151563	0.940614	0.255438	1.11827	0.0696557	0.870265	0.0430599	1.08238	0.132563	0.928505	0.151895	0.897608	0.0834978	0.843184	0.0369222	0.810032	0.0251463	1.01812	0.620307	0.887852	0.0752689	0.903273	0.113333	0.93777	0.223401	0.888006	0.0754932	1.03377	0.409125
orf19.1941	0.814989	0.0641455	0.465552	0.00299088	0.807345	0.0583219	0.665812	0.0154952	0.623632	0.0113013	0.788166	0.0412129	0.424165	0.00497727	0.703263	0.0237795	0.425742	0.00287383	0.5004	0.00568375	0.768051	0.0379787	0.378193	0.00293312	0.48994	0.00550518	0.390027	0.00310636	0.431629	0.00507101	0.746079	0.0336785	0.394426	0.00472344	0.395516	0.00474583	0.457582	0.00516068	0.494699	0.00641789
orf19.1942	0.91252	0.221367	1.28276	0.0311741	1.24096	0.0426873	1.321	0.0244222	1.12171	0.148767	0.923487	0.219897	1.07306	0.316576	0.935548	0.304431	1.48	0.00851777	1.37539	0.0160083	0.915874	0.20158	1.28012	0.0327016	1.6904	0.00627271	1.55767	0.00939888	1.59976	0.00928121	1.0032	0.89562	1.28489	0.0390851	1.47765	0.0161341	1.61295	0.0094075	1.66426	0.00801436
orf19.1943	0.786747	0.265521	0.514233	0.0519446	1.31664	0.19909	1.60718	0.0736856	1.30905	0.205593	0.711005	0.164234	0.389428	0.0506743	1.99515	0.0362764	3.24053	0.00872149	2.11881	0.0298444	0.717335	0.162212	0.692205	0.140387	3.26413	0.0110241	4.32198	0.00642369	4.18522	0.00770254	0.761222	0.226624	0.645642	0.13451	1.95616	0.046298	4.42318	0.00730198	4.42642	0.00729479
orf19.1944	0.525356	0.00207709	0.296331	0.000431318	0.486899	0.00151712	0.618465	0.00515011	0.658161	0.00731513	0.777815	0.0297941	0.664515	0.0200506	0.823092	0.0595935	0.856013	0.0758737	1.05338	0.39025	0.818147	0.0564902	0.608498	0.010442	0.822725	0.0593559	0.8691	0.104457	1.06809	0.315419	0.772064	0.0322398	0.519779	0.0067813	0.605309	0.0113365	0.869103	0.0932388	0.997129	0.89407
orf19.1945	0.949954	0.256501	0.716592	0.00621823	0.986915	0.688453	1.14445	0.0445875	0.964782	0.379816	1.06681	0.172576	1.22126	0.0251173	1.90288	0.00119343	2.63555	0.000360837	3.09744	0.000242481	1.03829	0.355656	1.34994	0.0110667	1.36534	0.0102313	2.90238	0.000666357	2.36643	0.00100865	1.07644	0.164327	1.16962	0.0486799	2.22007	0.00124633	2.49318	0.000721085	2.31551	0.000969581
orf19.1946	1.12975	0.0429235	1.26788	0.00929631	1.8806	0.000416806	2.41403	0.00017231	1.97979	0.00031324	0.95422	0.210506	1.61063	0.00180521	1.60954	0.0015755	2.82119	0.000179194	2.83259	0.000187504	0.930463	0.122141	1.47264	0.00377315	2.14912	0.00086062	2.71894	0.000557705	2.79568	0.000557302	0.901351	0.0698728	1.47747	0.00490527	2.20268	0.000750574	2.51812	0.000388682	2.65333	0.000313147
orf19.1948	1.07007	0.27167	0.739914	0.0191462	1.08591	0.209569	0.89143	0.1298	0.933145	0.272514	0.947476	0.314231	0.71016	0.0225822	0.692463	0.0132365	0.646631	0.00734778	0.722635	0.017524	1.0185	0.654767	0.775514	0.0291868	0.951259	0.342956	0.586856	0.00671566	0.688327	0.0175577	1.11952	0.121258	0.747242	0.0300976	0.746103	0.0297799	0.646341	0.0113162	0.814189	0.0462909
orf19.1949	0.988399	0.707112	0.794356	0.0144689	1.09153	0.100019	0.944835	0.214126	0.898604	0.0729713	0.888099	0.0448852	0.607334	0.00339116	0.578433	0.0019075	0.731244	0.00563581	0.744446	0.00813597	0.903349	0.0744557	0.741006	0.00950453	0.735858	0.00909203	0.676216	0.00531904	0.742547	0.0126402	0.906734	0.0860547	0.678641	0.00796481	0.545589	0.00322667	0.708911	0.0080986	0.808722	0.0215805
orf19.194	0.823171	0.0651994	0.524515	0.0043173	0.88762	0.157263	0.767752	0.0347908	0.812353	0.0568039	0.833736	0.0588089	0.554955	0.00953482	0.308441	0.00154784	0.420098	0.00231696	0.368946	0.00207526	0.827123	0.0642174	0.512654	0.00589135	0.621163	0.0117735	0.478539	0.00476961	0.530793	0.00859172	0.937467	0.325333	0.532215	0.00954177	0.311803	0.0030733	0.484337	0.00592998	0.603408	0.0117263
orf19.1950	0.96341	0.544552	1.00211	0.908782	1.27218	0.0378544	1.51862	0.0105686	1.53558	0.00985005	0.892724	0.148399	0.863417	0.144683	2.0292	0.00239597	1.4118	0.0143374	1.4549	0.0133417	0.862751	0.10711	0.954704	0.435846	1.24469	0.0484347	1.3934	0.0214704	1.56767	0.0125313	0.997678	0.907997	1.08695	0.279556	1.82491	0.00711206	1.45614	0.0194952	1.5169	0.015287
orf19.1953	1.01827	0.632158	1.02369	0.557929	1.15739	0.0472784	1.04192	0.364814	1.19669	0.0301926	0.953096	0.259091	0.76794	0.0208057	0.770579	0.0146346	0.53599	0.00164933	0.669806	0.00562633	0.997763	0.89363	0.874649	0.0592238	0.842552	0.0381027	0.568019	0.00338223	0.647065	0.00776682	0.967805	0.422749	0.804889	0.0325164	0.704799	0.0131082	0.608439	0.00509668	0.704718	0.0105776
orf19.1954	0.830909	0.0275925	0.515544	0.000905395	0.748666	0.0104958	0.566429	0.00140654	0.701587	0.0058386	0.905643	0.0665426	0.329889	0.000823225	0.294924	0.000445829	0.269871	0.000301209	0.288536	0.000430512	0.957273	0.276038	0.393132	0.00109225	0.57919	0.00284493	0.338656	0.000893023	0.313631	0.000981023	0.956533	0.289523	0.399644	0.00152378	0.333251	0.00102164	0.35627	0.000912558	0.39299	0.00114133
orf19.1955	0.714968	0.0258661	0.542974	0.00655495	0.604989	0.0110238	0.495386	0.00457253	0.558071	0.00732059	0.757613	0.031821	0.426303	0.0053396	0.362091	0.00254862	0.334387	0.00186701	0.343487	0.00233429	0.848769	0.0973569	0.507862	0.00704719	0.474397	0.00579423	0.430084	0.00449656	0.370561	0.00421631	0.925354	0.299103	0.562623	0.0140232	0.311986	0.00386589	0.478203	0.00712434	0.517676	0.00865243
orf19.1956	0.913614	0.104189	0.754604	0.00960865	0.910335	0.0969767	0.769658	0.0115304	0.961705	0.344613	0.979282	0.485697	0.528521	0.00181181	0.283848	0.00036214	0.291897	0.000284124	0.351951	0.000514295	0.977931	0.477398	0.58549	0.00257522	0.575885	0.00236626	0.254354	0.000605798	0.30018	0.000831597	1.0079	0.762643	0.573308	0.00360788	0.320998	0.000763597	0.33936	0.00063414	0.371063	0.000797395
orf19.1957	1.06861	0.140009	1.74009	0.000566078	1.06729	0.144601	1.12444	0.0456586	1.36267	0.00361532	1.21337	0.00891098	1.27366	0.00692019	0.623937	0.00164524	0.546214	0.000791008	0.7372	0.00441764	1.20877	0.0155348	1.40558	0.00390561	0.908176	0.0608023	0.381545	0.000750047	0.403942	0.000968	1.23811	0.0133502	1.31405	0.00835476	0.777427	0.0134868	0.526851	0.00153008	0.493423	0.00121814
orf19.1958	1.50652	0.153994	0.88023	0.563693	0.959667	0.804076	1.62816	0.111824	0.945421	0.758178	1.29332	0.289237	0.558294	0.155266	1.57741	0.133936	0.535073	0.0930791	0.95466	0.813436	0.721273	0.195673	0.419142	0.0500559	0.507573	0.0665983	0.889329	0.518722	0.649133	0.153829	0.411144	0.0449928	0.412065	0.0558747	0.794885	0.335653	0.323896	0.0334382	0.850524	0.421541
orf19.1959	0.763695	0.0129461	0.522674	0.00107132	0.673141	0.00467287	0.594412	0.00195938	0.702287	0.0063342	0.971301	0.396012	0.419077	0.00120115	0.386602	0.000732403	0.289845	0.000346543	0.271746	0.000406543	0.951027	0.231378	0.402773	0.00111098	0.587559	0.0029569	0.297424	0.000779101	0.271728	0.00084124	1.05486	0.229686	0.42269	0.0017974	0.467949	0.00231969	0.334561	0.000789581	0.322237	0.000717798
orf19.1960	0.857328	0.0440503	1.46286	0.00358202	1.06085	0.231102	1.77569	0.000913581	2.05536	0.000461767	1.52936	0.00262363	1.69382	0.00202676	1.45329	0.00402524	1.92869	0.000846698	2.58036	0.000378264	1.48727	0.00573095	1.88533	0.00185476	1.75814	0.00238509	1.67092	0.00297857	2.03567	0.00155898	1.57465	0.00471371	1.83439	0.00257405	2.10295	0.001524	1.65783	0.00371594	1.91295	0.00201188
orf19.1961	0.865757	0.0653385	0.589592	0.00296558	0.825202	0.0360532	0.802228	0.0271471	0.937511	0.248895	0.884653	0.0661196	0.43564	0.00197051	0.421985	0.0013022	0.386986	0.000862574	0.39443	0.00111429	0.8403	0.0419884	0.422055	0.00174679	0.643515	0.00675495	0.423366	0.00175709	0.464996	0.00272868	0.885802	0.0884146	0.47336	0.00350657	0.446408	0.00306096	0.454635	0.00253746	0.570909	0.00490481
orf19.1963	0.819751	0.0298578	0.672951	0.00594068	1.08552	0.155852	1.07623	0.185983	1.13379	0.0710336	0.850285	0.0295787	0.549941	0.00291361	0.566864	0.00227519	0.483809	0.00114298	0.485327	0.00139157	0.846318	0.0389281	0.563442	0.00310713	0.885024	0.068023	0.559977	0.00303169	0.601792	0.00524152	0.932307	0.183445	0.581198	0.00550316	0.638939	0.00814986	0.625007	0.00599361	0.696766	0.0101845
orf19.1964	1.06522	0.168027	0.139015	0.000109705	0.593726	0.00127643	0.194793	0.00013045	0.222155	0.000144341	1.02772	0.44861	0.191888	0.000550016	0.803565	0.0210328	0.41544	0.000794946	0.869107	0.0499684	0.886151	0.0677752	0.247721	0.000743039	0.591817	0.00369566	0.300485	0.00087538	0.305776	0.00106812	0.963582	0.3695	0.224108	0.00063231	0.86553	0.062791	0.326965	0.000892744	0.243454	0.000515814
orf19.1966	0.890172	0.0911294	0.726192	0.0111354	0.824849	0.032979	0.765169	0.0163464	0.844672	0.0433822	0.93892	0.180341	0.586484	0.00412295	0.565337	0.00245445	0.450096	0.00103439	0.508947	0.00174425	0.905519	0.101257	0.599228	0.00418688	0.748955	0.0143152	0.493273	0.00217281	0.459715	0.00234788	0.995987	0.86119	0.624507	0.00767284	0.697407	0.0130325	0.534883	0.00346465	0.493316	0.00271119
orf19.1967	0.945111	0.173924	0.610796	0.00107997	0.869091	0.030502	0.691319	0.00243991	0.830562	0.0166725	0.979498	0.43263	0.451801	0.000884341	0.432048	0.000539814	0.259902	0.000156248	0.345069	0.000347194	0.906094	0.0563518	0.457506	0.000969891	0.491318	0.00109395	0.237818	0.000466791	0.27075	0.000619938	0.979086	0.463798	0.42565	0.000950729	0.471261	0.00128561	0.314434	0.000334698	0.324095	0.000362729
orf19.1968.1	1.15492	0.0639283	1.16547	0.0558338	1.27637	0.0200508	1.46359	0.00624115	1.42496	0.00754586	1.12422	0.077727	1.29508	0.0188951	0.638606	0.00646763	1.01414	0.700407	1.18338	0.041447	1.02922	0.474404	1.07326	0.185109	0.9176	0.144375	1.05289	0.276756	1.07168	0.212893	1.1486	0.0668205	1.21174	0.0398205	0.715629	0.0175384	1.13372	0.0803596	1.18085	0.0480492
orf19.1968	1.14938	0.149651	1.61353	0.010588	1.83837	0.0050422	2.45536	0.00125181	2.46712	0.00123702	1.01606	0.758064	1.05	0.522471	2.13192	0.00274685	1.96143	0.00344716	2.54959	0.00166704	0.963707	0.542527	1.43303	0.0219879	1.45174	0.0204548	1.58855	0.0126265	1.87242	0.00692747	1.03822	0.546175	1.18712	0.102059	2.23507	0.00418732	1.48981	0.0187231	1.63894	0.011508
orf19.1969	1.01056	0.747932	1.11248	0.087397	1.123	0.0742118	1.34098	0.00905922	1.33649	0.00934143	1.11094	0.0727406	1.22888	0.0233747	0.70841	0.00833721	1.107	0.0779166	1.30322	0.0110073	0.97992	0.554001	1.092	0.109749	0.980011	0.555415	1.08113	0.133167	1.10855	0.0948972	1.08249	0.142017	1.06551	0.214419	0.881763	0.0802844	1.11136	0.0879203	1.1887	0.0356018
orf19.1970	0.898341	0.0882492	0.608102	0.00225029	0.913335	0.119611	0.750751	0.0112952	0.776772	0.0149119	0.822604	0.0208744	0.547615	0.00297364	0.585046	0.00267237	0.532281	0.0015453	0.559813	0.00224081	0.816904	0.0269338	0.603884	0.00402626	0.729119	0.0111081	0.552638	0.00283414	0.601314	0.00511355	0.860599	0.0499214	0.570343	0.00481355	0.556719	0.00446859	0.545445	0.00333147	0.641054	0.00622657
orf19.1971	0.700439	0.00974189	0.358854	0.00050214	0.457505	0.00102276	0.387841	0.000600775	0.442583	0.000879938	0.828607	0.0276276	0.258589	0.000880837	0.381512	0.00103141	0.244755	0.000443287	0.224227	0.000501147	0.773694	0.0207608	0.284241	0.000994078	0.425231	0.0017929	0.252703	0.000874822	0.242306	0.00102155	0.86559	0.0666501	0.31723	0.00154406	0.428617	0.00282955	0.323499	0.00124797	0.290191	0.00103343
orf19.1972	0.840011	0.0452672	0.671735	0.00706964	0.894321	0.108098	0.794464	0.0255582	0.796738	0.026201	0.896972	0.0842833	0.444168	0.00210524	0.485883	0.00184998	0.448806	0.00126167	0.479557	0.00179612	0.926058	0.172215	0.564797	0.00409916	0.74495	0.0166958	0.512178	0.00294347	0.501801	0.00358068	0.96224	0.404452	0.513465	0.00460474	0.535709	0.00518205	0.564426	0.00489718	0.591105	0.00594056
orf19.1973	0.848277	0.061689	0.34679	0.000607039	0.858063	0.0718259	0.596975	0.00464425	0.620075	0.00563417	0.779478	0.0224688	0.293285	0.00142496	0.557545	0.00436183	0.499157	0.00246629	0.497914	0.00290412	0.790048	0.0317103	0.31849	0.00146388	0.60767	0.00718301	0.583064	0.00613547	0.490563	0.00443433	0.780811	0.0321792	0.330994	0.00224571	0.495604	0.00527519	0.556826	0.00611808	0.655755	0.0115611
orf19.1974	1.13749	0.0482232	1.48887	0.00237126	2.4621	0.00020769	2.89756	0.000145054	2.32927	0.000253674	0.848927	0.0307782	1.98734	0.00108115	2.87216	0.000288372	4.875	3.96899e-05	5.19276	2.72248e-05	0.902572	0.0878562	1.97287	0.00143265	2.79681	0.000651535	4.66086	0.000347938	4.83711	0.000359132	0.897367	0.0865563	1.91867	0.00193575	2.53878	0.000702481	4.27038	0.000113054	4.65388	8.57054e-05
orf19.1975	0.936042	0.236849	0.842311	0.0442815	0.79616	0.0246272	0.647996	0.0052627	0.699357	0.00904499	0.95751	0.340528	0.856896	0.0760865	0.53208	0.00273597	0.406274	0.00111088	0.516546	0.00245228	0.916519	0.143175	0.835725	0.0421369	0.616451	0.00599426	0.332006	0.00120499	0.458287	0.00282301	0.94924	0.294298	0.715651	0.01695	0.600732	0.00751278	0.408174	0.00194564	0.434575	0.00222719
orf19.1976	0.916959	0.339728	1.52938	0.0179571	1.16518	0.151519	1.2182	0.0950312	1.29664	0.0539164	1.15169	0.140198	1.23215	0.0929667	1.53276	0.0160197	1.36801	0.0284302	1.30852	0.0449265	1.07546	0.343759	1.56128	0.0175297	1.43634	0.0271071	0.928128	0.34478	1.38541	0.0378371	1.35876	0.0415113	1.23304	0.0926542	1.59969	0.0193243	1.06008	0.446902	1.13973	0.182267
orf19.1977	1.06689	0.170716	1.25889	0.0125427	1.08371	0.117824	1.09527	0.0936112	1.0891	0.105577	0.954891	0.215775	0.918755	0.122734	0.588631	0.00184843	0.68851	0.00341727	0.768711	0.00983879	0.979284	0.501428	1.06122	0.165138	0.868955	0.0403704	0.660543	0.00446242	0.686047	0.00721262	1.04364	0.277126	1.07361	0.149221	0.674812	0.00749042	0.777769	0.0147399	0.764208	0.0129474
orf19.1978	0.777624	0.0162751	0.544545	0.00140288	0.57961	0.00192434	0.986492	0.704017	0.922314	0.154569	0.759877	0.0114513	0.758502	0.0207592	3.06332	0.000265705	2.26675	0.000583783	2.00986	0.00103033	0.774754	0.0189813	0.809558	0.0272615	1.03562	0.385176	2.22482	0.00112478	1.94583	0.0018476	0.767973	0.0196023	0.82748	0.0428711	2.14738	0.00147482	2.13326	0.00137557	1.97017	0.00187445
orf19.1979	2.5287	0.000273209	1.15883	0.0494208	2.38517	0.000312775	3.64368	0.000131752	2.51241	0.000276341	1.3718	0.0138657	5.54649	0.000222512	13.0479	1.6093e-05	15.4764	5.89147e-07	21.7798	0	1.46482	0.0119711	5.20679	0.000507473	5.40164	0.000488961	9.63376	0.000282264	9.79858	0.000311907	1.52344	0.0100463	4.23632	0.000381519	10.7921	3.57829e-05	8.72656	5.45426e-05	9.23131	4.7845e-05
orf19.1980	1.19897	0.312608	0.960055	0.756882	1.92767	0.030344	5.91458	0.00141281	5.11816	0.0019453	0.987923	0.887194	1.72322	0.0795797	6.58879	0.00253805	16.8879	0.000709054	22.6732	0.000612434	1.00519	0.910942	1.84627	0.0420875	3.2606	0.0100411	10.7936	0.00164276	13.9466	0.00138229	1.24206	0.271499	2.31551	0.0283005	8.16914	0.00326874	10.9207	0.00202881	12.0127	0.00182602
orf19.1981	1.00347	0.881096	0.537266	0.00217178	1.06048	0.29069	0.93192	0.238342	0.929088	0.225345	0.912325	0.128228	0.538794	0.00440431	0.692151	0.0104065	0.550424	0.00271377	0.701211	0.0111537	0.976467	0.564192	0.510391	0.00341259	0.746743	0.019248	0.602423	0.00625529	0.590715	0.00742794	0.957963	0.386946	0.492888	0.00466447	0.830049	0.0572635	0.613581	0.00774881	0.647555	0.00986121
orf19.1985	1.17115	0.152052	1.53337	0.0190833	1.40535	0.0321296	1.84506	0.00726174	1.57702	0.0163361	0.875142	0.189186	1.10323	0.340145	1.66937	0.0128179	1.45435	0.0232521	1.39705	0.0337898	1.02595	0.689173	1.33494	0.048087	0.989973	0.838949	1.29802	0.05828	1.60851	0.0202657	1.04711	0.550935	1.29472	0.0721995	1.14454	0.209471	1.21392	0.109121	1.65055	0.0180121
orf19.1986	0.925293	0.0803231	0.862856	0.0210128	0.731891	0.00277126	0.509334	0.000323907	0.568503	0.000500992	0.867902	0.0167913	0.65006	0.00226527	0.338337	0.000263504	0.333987	0.000185209	0.356025	0.000288527	0.97434	0.348921	0.822008	0.0133966	0.536958	0.00119237	0.35014	0.000592434	0.355024	0.000708558	0.93248	0.0975759	0.722139	0.00640753	0.382877	0.000586822	0.37914	0.000421364	0.414536	0.000525054
orf19.1988	0.895902	0.160864	0.675611	0.0132336	0.797559	0.0417288	0.580288	0.00565662	0.644374	0.0103437	0.861005	0.0825077	0.623104	0.015168	0.398314	0.00232927	0.470735	0.00290558	0.49999	0.00430133	0.834981	0.0657403	0.659005	0.0141455	0.592186	0.00897398	0.489726	0.00468118	0.528192	0.00777408	0.752936	0.0309638	0.606165	0.0130434	0.398566	0.00410245	0.469792	0.00465343	0.562054	0.00794028
orf19.1989	1.06218	0.160185	1.0759	0.11437	1.09231	0.0804207	1.21063	0.0149136	1.13446	0.0378865	1.02202	0.443449	1.0154	0.623542	1.15248	0.0243784	1.98907	0.000466574	1.82112	0.000749891	1.03875	0.262859	1.07096	0.114206	1.26462	0.0107221	2.08237	0.000839628	2.07589	0.000859597	1.01652	0.571256	1.08491	0.103355	1.31819	0.00920862	1.92	0.00104769	2.01212	0.000840682
orf19.198	0.972495	0.223462	1.67209	0.000170729	0.796195	0.0019782	0.717088	0.000634326	0.802322	0.00221002	1.02003	0.245598	1.20775	0.00323792	0.433281	0.00012924	0.539198	0.000185054	0.505703	0.000202109	1.12326	0.0146112	1.46398	0.00102115	0.682974	0.00120592	0.487453	0.000499814	0.501303	0.000634357	1.09495	0.0268047	1.36937	0.00183619	0.605585	0.000845519	0.570178	0.000474357	0.534128	0.000350543
orf19.1990	0.897289	0.195618	0.674741	0.0167764	1.05828	0.403157	0.963415	0.552474	0.929429	0.319971	0.804956	0.0465481	0.507196	0.00794822	0.696911	0.0212947	0.732004	0.022523	0.695175	0.0210529	0.81112	0.0568816	0.549257	0.00786543	0.67668	0.0183642	0.702002	0.0221679	0.823356	0.0774091	0.921233	0.26618	0.614507	0.0173552	0.612208	0.0171382	0.782628	0.049605	1.03896	0.521842
orf19.1991	1.0754	0.183362	1.04408	0.353606	1.36821	0.00815088	1.46696	0.00435836	1.24599	0.019966	0.977296	0.52906	0.986249	0.738961	0.734699	0.0113419	1.1713	0.0327068	1.10227	0.0992454	0.939078	0.201784	1.01771	0.60585	1.1485	0.0531077	1.21428	0.0280441	1.31128	0.0159294	1.02399	0.540016	0.995898	0.894188	0.746791	0.0199098	1.31338	0.0154365	1.46706	0.00741665
orf19.1992	0.924354	0.345407	0.963517	0.596938	1.17377	0.121445	1.20735	0.0894942	1.22333	0.0785088	0.91401	0.252407	0.903879	0.290906	0.695139	0.0272742	0.841477	0.0924929	0.832954	0.0980875	0.877902	0.153197	0.808448	0.0696205	0.945708	0.408841	0.810324	0.0709831	0.891109	0.207417	0.95699	0.518412	0.966642	0.627918	0.814073	0.0971386	0.904417	0.242361	1.00201	0.915977
orf19.1993	0.922286	0.215483	0.602965	0.00508291	0.931656	0.256588	0.72601	0.0158404	0.770921	0.0247564	0.851897	0.0514086	0.49629	0.00385544	0.251292	0.000787876	0.393617	0.00126074	0.317048	0.0010356	0.713445	0.0153257	0.49054	0.00314639	0.526233	0.00394428	0.379108	0.00181091	0.431475	0.00295519	1.02987	0.534316	0.574114	0.00855526	0.300577	0.00196394	0.423526	0.00289771	0.589667	0.00756
orf19.1994	0.918982	0.298479	0.843801	0.106967	1.0727	0.353959	0.954903	0.509047	0.941232	0.415773	0.893941	0.182844	0.742292	0.053999	0.543646	0.00948022	0.615591	0.0116911	0.607121	0.0139637	0.817061	0.0692712	0.642533	0.0169272	0.544075	0.00901464	0.511596	0.00729913	0.636444	0.0204903	0.827062	0.0836924	0.667611	0.0271754	0.447172	0.00755678	0.582523	0.0128474	0.75026	0.0409362
orf19.1995	0.747195	0.0284767	0.543972	0.00520509	0.559685	0.00575659	0.819377	0.0617589	0.957898	0.490298	0.678937	0.015195	0.730242	0.0406261	0.565354	0.00850803	0.84826	0.0820142	0.90024	0.197404	0.586671	0.00956078	0.63361	0.0129856	0.487704	0.00510471	0.57309	0.00880068	0.862805	0.117722	0.665482	0.0185919	0.546808	0.0104418	0.525731	0.00946313	0.612382	0.0128177	0.892949	0.164399
orf19.1996	1.13745	0.0309229	1.36177	0.00288177	0.88164	0.0353058	0.195123	0.000104031	0.384052	0.000206884	0.961282	0.211164	1.39762	0.00305371	0.411535	0.000473767	0.169368	9.16899e-05	0.157787	6.74419e-05	0.99024	0.665017	1.48348	0.00239758	0.875416	0.0306541	0.196998	0.000392372	0.223949	0.000513984	0.992629	0.736122	1.37066	0.00541997	0.59543	0.00265029	0.272213	0.00021662	0.25177	0.000183969
orf19.1998	0.987402	0.787332	0.886157	0.154449	0.993594	0.860515	0.781598	0.0404097	0.99636	0.894251	0.869182	0.0945936	0.63945	0.0172687	0.453003	0.00320332	0.530231	0.00436459	0.657162	0.0134608	0.878673	0.118201	0.716182	0.0224603	0.725922	0.0242646	0.528294	0.00621318	0.731724	0.031463	0.903799	0.182367	0.698396	0.0262538	0.494833	0.00737578	0.563087	0.00853802	0.779826	0.0417271
orf19.1999	0.897945	0.159904	0.964533	0.518667	0.832175	0.0603558	0.790413	0.0365443	0.799891	0.0406249	0.777189	0.0296051	1.08485	0.27224	0.930385	0.284171	0.804762	0.0398686	0.986859	0.785222	0.729058	0.021849	0.862654	0.0852927	0.652709	0.0121098	0.626118	0.010106	0.678723	0.0187553	0.614022	0.0104364	0.901862	0.182228	0.701386	0.0238858	0.738059	0.0258171	0.747418	0.0278332
orf19.199	1.07931	0.19277	1.13679	0.0769538	1.2637	0.0207496	1.28127	0.0183125	1.23082	0.027252	0.967752	0.423414	0.922773	0.201199	0.569277	0.00307826	1.13343	0.0589184	1.00402	0.90116	0.960376	0.357152	1.05335	0.267582	1.16945	0.0467634	1.0988	0.11583	1.24124	0.0287367	1.00831	0.792317	1.02794	0.53382	0.731879	0.0191062	1.18443	0.0445424	1.25737	0.0249398
orf19.2000	0.776481	0.0489922	0.473803	0.00411746	0.625057	0.0136977	0.57043	0.00916623	0.696147	0.0237189	0.836496	0.0716004	0.277981	0.00225792	0.267694	0.00153684	0.275528	0.00131814	0.245434	0.00137597	0.778347	0.0429128	0.276945	0.00189845	0.408285	0.0036178	0.29344	0.00205259	0.297091	0.00266967	0.857696	0.111852	0.312653	0.00355312	0.294487	0.00326617	0.314837	0.00285553	0.327887	0.00306605
orf19.2001	1.08269	0.252153	0.748231	0.025997	1.04216	0.481163	1.0381	0.514658	1.03097	0.579389	0.900958	0.155072	0.760789	0.0449693	0.585271	0.00796403	0.820331	0.0490896	0.897771	0.1688	0.851843	0.0822993	0.803046	0.0473199	0.78523	0.0399051	0.74504	0.0280607	0.829979	0.0754429	0.883907	0.134306	0.74495	0.0367981	0.630521	0.0161019	0.752877	0.0326416	0.932636	0.289287
orf19.2002	0.815006	0.0317258	0.556803	0.00216893	0.772515	0.0194242	0.633332	0.00475122	0.743533	0.0144236	0.895852	0.0824894	0.509957	0.00313603	0.293659	0.000732403	0.343988	0.00072586	0.349521	0.000917612	0.784652	0.0228668	0.485248	0.00235953	0.512495	0.00276205	0.351182	0.00122878	0.382914	0.00184843	0.930832	0.197159	0.498792	0.00400248	0.284075	0.00121507	0.369093	0.00154434	0.485154	0.00296831
orf19.2003	1.08364	0.14827	1.65026	0.0015209	1.04222	0.357356	1.21169	0.0254388	1.23624	0.0202064	1.08645	0.107679	1.54602	0.00349857	1.76987	0.00148484	1.81807	0.00113944	2.05209	0.000832527	1.14154	0.0525616	1.65486	0.00278936	1.19342	0.0304882	1.67052	0.00269612	1.54239	0.0046209	1.1572	0.0471871	1.57736	0.00479916	1.6342	0.00405414	1.52652	0.0050334	1.54028	0.00481789
orf19.2005	0.775033	0.0189233	0.627416	0.00396347	0.687821	0.00743371	0.629157	0.00405349	0.654501	0.00540443	0.858531	0.0498218	0.660564	0.0112167	0.689638	0.0100458	0.552524	0.00271377	0.626832	0.00588819	0.879178	0.0804308	0.738888	0.0169406	0.669105	0.00947352	0.572133	0.00468025	0.602431	0.00749904	0.884017	0.0906145	0.691897	0.0150062	0.498493	0.00437343	0.623089	0.0075142	0.69886	0.0130106
orf19.2006.1	1.24706	0.0120529	1.83961	0.000465333	1.5188	0.00152053	1.97696	0.000330884	2.03775	0.000299814	1.29064	0.00533014	1.8375	0.000836682	1.01435	0.611606	1.13127	0.0293026	1.23726	0.00945116	1.08166	0.0893695	1.59937	0.00198816	1.02233	0.442402	0.678891	0.00400341	0.907975	0.0775254	1.1945	0.0211235	1.39704	0.00573467	1.18641	0.0246802	0.822458	0.0195555	0.893712	0.0534821
orf19.2006	0.951928	0.486949	0.758334	0.0414181	1.15386	0.132958	1.1278	0.177863	1.03166	0.622309	0.906549	0.21444	0.69315	0.0358469	0.817842	0.0777021	0.883587	0.152234	0.97196	0.650431	0.80928	0.0639331	0.661714	0.0193133	0.852038	0.103028	0.85279	0.10391	0.956895	0.503814	0.991531	0.839943	0.677666	0.0306262	0.843691	0.121186	1.02963	0.625489	1.11989	0.186475
orf19.2007	0.854478	0.0720543	0.601266	0.00525634	0.877522	0.101523	0.656143	0.00876933	0.644287	0.00752459	0.7962	0.0303851	0.545026	0.00661839	0.435504	0.00230797	0.525369	0.00334009	0.549793	0.00470291	0.833271	0.053544	0.573446	0.00627426	0.578197	0.00645082	0.456549	0.00299718	0.510303	0.005328	0.874202	0.0993565	0.596852	0.0103735	0.402074	0.00352633	0.544334	0.00619051	0.668971	0.0138314
orf19.2008	0.972774	0.520144	0.836142	0.0366622	0.906026	0.117812	0.790452	0.0206235	0.793248	0.0213378	0.898254	0.0756221	0.678035	0.00941845	0.450311	0.00131761	0.46671	0.00119045	0.47445	0.00151051	0.913591	0.118877	0.731571	0.012341	0.679695	0.00800812	0.428178	0.00162831	0.460785	0.00238329	0.97501	0.519427	0.727756	0.0165731	0.485173	0.00326276	0.490014	0.0026694	0.560576	0.00405107
orf19.2009	1.02372	0.6723	0.865345	0.120338	1.36354	0.0221657	1.08877	0.256418	1.06605	0.35471	0.949462	0.41475	0.673086	0.0283989	0.846998	0.100928	0.882062	0.138729	0.716552	0.0274754	0.927309	0.277857	0.816243	0.0642255	1.01506	0.74493	0.9375	0.32909	1.05547	0.413062	0.95616	0.473883	0.735382	0.0407645	0.532431	0.0107389	0.916788	0.251755	1.16886	0.100929
orf19.200	0.862861	0.0334186	0.309231	0.000191411	0.856009	0.0299017	0.632516	0.00172691	0.705156	0.00396983	0.7762	0.0076995	0.171137	0.000300837	0.355858	0.000485147	0.310068	0.000293023	0.305103	0.00037231	0.78067	0.0124353	0.197642	0.000492372	0.48891	0.00140056	0.370466	0.000844217	0.365147	0.000987597	0.80127	0.0177108	0.216405	0.000359659	0.279346	0.000546202	0.357637	0.000643411	0.470564	0.00140133
orf19.2010	Inf	0.00637981	Inf	0.0225798	Inf	0.0205739	Inf	0.00527671	Inf	0.00373929	0.933197	0.796724	1.04696	0.845344	13.633	0.00372403	1.96684	0.106767	1.17551	0.602442	0.983618	0.904111	0.894386	0.71085	3.96697	0.0324167	3.47736	0.0422604	6.48155	0.0181495	0.108591	0.0154632	0.284554	0.0384075	1.24043	0.344729	0.241019	0.0272239	1.95182	0.0547281
orf19.2012	0.861539	0.048166	0.515185	0.0010924	0.751017	0.0121509	0.579254	0.0018169	0.651701	0.00375036	0.878733	0.0509057	0.459578	0.00188893	0.415842	0.00104136	0.389668	0.000748651	0.406554	0.00100149	0.91984	0.130783	0.504096	0.00224862	0.594777	0.00398112	0.358571	0.0011182	0.431307	0.00203299	0.906052	0.105179	0.484566	0.00300989	0.384928	0.00170558	0.407316	0.00152102	0.480175	0.00233755
orf19.2013	1.0978	0.0285303	0.811028	0.00388586	1.19707	0.00547984	0.971295	0.250284	0.795496	0.00298921	0.818596	0.00361491	0.728975	0.00216605	0.615946	0.000647845	0.686649	0.000847225	0.601245	0.000594574	0.897412	0.0248316	0.889824	0.021359	0.88564	0.0198538	0.911165	0.0328889	0.845683	0.0132341	0.871336	0.0169442	0.811868	0.00887048	0.518864	0.000659566	0.919531	0.0429622	0.934167	0.0620106
orf19.2014	0.960613	0.297704	0.849711	0.0256242	1.09126	0.0863032	1.05416	0.205408	1.00089	0.913701	0.812014	0.0117075	0.723994	0.00792341	0.726697	0.00563184	0.87295	0.029047	0.925392	0.103272	0.87745	0.0421656	0.818299	0.0189285	0.929963	0.117284	0.982843	0.547988	1.01823	0.561141	0.862654	0.037285	0.814582	0.0248891	0.656863	0.00581398	0.99464	0.810696	1.15473	0.0360509
orf19.2016	1.39078	0.00292074	1.43672	0.00208	1.62848	0.000779876	1.95614	0.000307194	1.65872	0.000698047	1.13103	0.0305545	1.49952	0.00231315	0.872398	0.0331254	1.53374	0.00150524	1.32518	0.00489262	1.0695	0.120518	1.48835	0.00304217	1.34742	0.00631876	1.52819	0.00266614	1.63243	0.00208478	1.11369	0.0570056	1.45809	0.00471371	0.896334	0.0693217	1.4694	0.00405014	1.56489	0.00282695
orf19.2017	0.88496	0.045401	0.732379	0.00514623	0.754895	0.00674546	0.560122	0.000770512	0.662671	0.00208769	0.930534	0.0855629	0.57166	0.00179442	0.357848	0.000395814	0.317106	0.000234884	0.316132	0.000319008	0.948253	0.169362	0.601599	0.00221789	0.627587	0.00267135	0.325634	0.000642667	0.343368	0.000816465	0.973092	0.394291	0.602337	0.00346574	0.44829	0.0012827	0.380828	0.000611225	0.377025	0.000594326
orf19.2018.1	0.933287	0.4919	0.411407	0.00779839	1.11703	0.314241	1.5056	0.0305144	1.36541	0.0557934	0.973838	0.738558	0.356674	0.0121738	1.01809	0.836005	0.677669	0.0436181	0.852463	0.22583	0.617346	0.0314045	0.370248	0.00842208	0.941386	0.49853	1.1828	0.162943	1.03449	0.692088	1.05473	0.563739	0.453552	0.0186166	0.962587	0.688611	1.09696	0.375943	1.21685	0.145351
orf19.2018.2	0.965704	0.470077	0.838568	0.0455363	0.863885	0.0667097	0.807075	0.0302207	0.920176	0.180672	0.988482	0.723903	0.778536	0.0287114	0.6463	0.0057715	0.665814	0.00532214	0.646647	0.00578217	0.857126	0.0511233	0.728345	0.0130513	0.802679	0.0269527	0.618207	0.00544803	0.623625	0.00736859	0.910047	0.124983	0.671934	0.0114081	0.704597	0.0143967	0.495516	0.00289166	0.568944	0.0044654
orf19.2018	0.908126	0.139132	0.863119	0.0635643	0.829555	0.0389117	0.873347	0.0752833	0.952159	0.344187	1.02102	0.563965	0.693477	0.0115123	0.557041	0.00258843	0.512848	0.00163191	0.575578	0.00296924	0.925424	0.152984	0.614716	0.00490096	0.703348	0.0100008	0.538039	0.00290775	0.4791	0.00270295	1.01221	0.721784	0.708889	0.0148825	0.731806	0.0180105	0.580957	0.0048022	0.573522	0.00460115
orf19.2019	0.976723	0.452466	0.718283	0.00311349	0.940473	0.143877	0.786977	0.00830695	0.953229	0.211188	0.965823	0.23644	0.561677	0.00138338	0.562122	0.000974326	0.316135	0.000185891	0.441014	0.000501147	0.964972	0.253227	0.576634	0.00160971	0.534261	0.00122112	0.287062	0.000505364	0.304701	0.000642109	0.959225	0.22221	0.541196	0.0018405	0.516636	0.00152623	0.345065	0.000356155	0.365802	0.000417581
orf19.201	1.22958	0.0689888	0.875124	0.167243	1.27244	0.0492967	1.05956	0.431761	0.828883	0.0932276	0.744834	0.0403363	0.720944	0.0558265	1.97301	0.00488633	1.25581	0.0575851	1.05021	0.518453	1.00307	0.902111	0.853848	0.127403	0.938206	0.386621	1.20335	0.090204	1.11503	0.22952	0.975142	0.682022	0.889539	0.232313	1.25817	0.07139	1.11218	0.225806	1.34293	0.0404406
orf19.2020	0.543712	0.000401984	0.255047	0.000104868	0.268223	0.000109798	0.209737	8.97364e-05	0.20715	8.7814e-05	0.776539	0.0119412	0.999998	0.966813	12.0848	0	2.35978	0.000457426	1.9161	0.00107023	0.767463	0.0147047	1.12096	0.065275	1.22679	0.0215486	2.15658	0.00105157	1.80997	0.00197389	0.756296	0.0135917	0.827277	0.0349364	4.28459	9.85736e-05	2.07757	0.00112422	1.74775	0.00235259
orf19.2021	0.789489	0.00435281	2.15497	0.000130357	0.80034	0.00529625	0.532802	0.000279566	0.648277	0.000674419	1.10722	0.0239855	2.1284	0.000247008	2.83951	2.57364e-05	1.35076	0.00176043	1.10356	0.0289224	1.1907	0.0129021	2.93304	0.000328744	2.17481	0.000555256	1.67441	0.00108893	1.34236	0.00432871	1.24635	0.00852629	2.46587	0.000193674	2.06333	0.000406636	1.55228	0.00171811	1.36699	0.00393163
orf19.2023	0.725064	0.000259039	0.155683	8.06202e-07	0.363306	2.75659e-05	0.301013	1.45426e-05	0.267078	9.51938e-06	0.702067	0.000655039	0.530334	0.000379225	1.53313	0.000343659	2.54073	5.89147e-07	2.14729	2.4124e-05	0.704591	0.00125891	0.580669	0.000646419	1.11951	0.0135614	2.56241	0.000195163	2.18595	0.000325984	0.735122	0.00174549	0.426533	0.000134605	1.30186	0.00226648	2.36065	2.29767e-05	2.0448	7.14419e-05
orf19.2024	0.645452	0.0785742	0.22913	0.0077942	0.222756	0.0073493	0.206966	0.00675184	0.214446	0.00707826	0.310709	0.0226637	0.430249	0.0661326	0.405982	0.0430611	0.565834	0.0775345	0.698579	0.187646	0.323841	0.0267645	0.12293	0.0110573	0.295756	0.0237415	0.451521	0.0443551	0.319483	0.0331642	0.836673	0.372569	0.38339	0.0470239	0.862973	0.449433	0.527164	0.0700111	0.486152	0.0601746
orf19.2025	4.43018	0.0112724	0.202963	0.0283378	1.92192	0.0795268	0.760549	0.365012	2.66082	0.0321191	0.495205	0.125853	0	0.0251096	2.38224	0.0564823	0.311433	0.0574963	0	0.0173462	0.849933	0.464008	0.793384	0.423368	3.65514	0.0239408	2.05503	0.0812358	2.28062	0.0721136	0.698965	0.25638	1.22812	0.493189	0	0.0207875	1.8741	0.0915488	0.830536	0.469495
orf19.2026	0.723564	0.0157376	0.307382	0.000503256	0.600165	0.00507501	0.45614	0.00140288	0.475283	0.00165026	0.701343	0.0170004	0.440453	0.00491885	0.717709	0.0243668	0.706069	0.0176631	0.763441	0.0361517	0.738421	0.0275007	0.504644	0.00546009	0.608366	0.0105801	0.658307	0.0150591	0.76911	0.0435855	0.690409	0.0201989	0.463768	0.00599535	0.464906	0.00603259	0.679453	0.0186624	0.847502	0.083331
orf19.2028	0.95879	0.264627	0.7518	0.00569572	0.758784	0.00633141	0.574602	0.00076986	0.546362	0.000608062	0.812757	0.0110604	0.598099	0.00241907	0.708725	0.0042747	0.459272	0.000614822	0.456164	0.00076893	0.84649	0.026192	0.731911	0.00717101	0.713933	0.00612298	0.41609	0.00097414	0.413672	0.00116065	0.860193	0.0355134	0.706895	0.00860078	0.746164	0.0121315	0.529309	0.00195848	0.492411	0.00154434
orf19.2029	0.961534	0.41843	0.689102	0.00802425	0.844102	0.0460632	0.676966	0.00706369	0.757092	0.0162019	0.791433	0.0198431	0.65619	0.01003	0.633855	0.00576974	0.509205	0.00193584	0.531844	0.00269395	0.789301	0.024609	0.595254	0.00484478	0.514018	0.0028445	0.408071	0.00168623	0.484043	0.0031004	0.754957	0.0198547	0.650471	0.0103169	0.484816	0.00376695	0.492891	0.00312865	0.55306	0.00440995
orf19.202	0.927528	0.149389	0.627095	0.00226164	0.849302	0.0333753	0.729019	0.00726648	0.792822	0.0157484	0.818987	0.0166897	0.584496	0.00315389	0.315281	0.000512124	0.373321	0.000546977	0.385638	0.000732403	0.917456	0.104351	0.604258	0.00326533	0.620913	0.00373253	0.392177	0.00106772	0.46044	0.00185129	0.843148	0.0342705	0.689483	0.00933247	0.374574	0.0012449	0.430724	0.00136645	0.516486	0.00228586
orf19.2030	0.934938	0.267408	0.593506	0.00430899	0.803523	0.0339912	0.947177	0.34056	0.767185	0.0229831	0.768786	0.0246623	0.870941	0.132672	5.33714	0.000175039	4.12663	0.000273147	3.4946	0.000426171	0.848533	0.0731952	0.990141	0.793424	1.51496	0.0103312	3.53282	0.000815473	3.66	0.000770667	0.703918	0.0190577	0.775791	0.0409236	3.30307	0.000796093	2.61016	0.00137271	2.56812	0.00145848
orf19.2031	0.821106	0.0537323	0.28401	0.000568868	0.753671	0.025737	0.521832	0.00316797	0.521178	0.00315033	0.769007	0.0271896	0.215185	0.00135057	0.497215	0.00420654	0.424945	0.00226753	0.445942	0.00300617	0.740091	0.0255077	0.266313	0.0014809	0.470262	0.00396688	0.431916	0.00316707	0.490405	0.00580136	0.750441	0.0302895	0.252179	0.00197302	0.388675	0.00388595	0.414552	0.00353364	0.528273	0.00654357
orf19.2032	0.852374	0.116234	0.41621	0.00251569	0.690218	0.0222323	0.529808	0.00638257	0.547499	0.00725423	0.732201	0.030554	0.352968	0.00441553	1.11389	0.21171	0.629161	0.0139283	0.553163	0.0105482	0.810003	0.0704926	0.419017	0.00485355	0.656224	0.0205313	0.497592	0.00753268	0.645759	0.0240785	0.766192	0.049732	0.3697	0.0054276	0.615451	0.0210329	0.514374	0.00941935	0.6427	0.0204615
orf19.2033	0.853471	0.416626	0.14717	0.00908285	0.966538	0.799529	0.739435	0.205636	0.715965	0.179727	1.06941	0.690512	0.320545	0.0471024	2.90674	0.0162341	2.05361	0.0366169	1.36613	0.208732	1.38114	0.163077	0.629147	0.11264	0.769167	0.243451	0.202606	0.0184355	0.415472	0.0502162	0.41217	0.0343264	0.34092	0.0302944	1.22457	0.295351	0.33482	0.0242797	0.732914	0.176099
orf19.2034	1.31578	0.367966	0.731397	0.33876	0	0.0127477	0.656801	0.253101	0.489973	0.115817	0.744287	0.488597	1.43171	0.462163	4.46957	0.0326459	3.56651	0.0434042	0	0.0422316	0	0.0797812	2.59506	0.0978619	2.78983	0.0836079	0.888402	0.733573	1.32855	0.531432	Inf	0.0648667	Inf	0.0308907	Inf	0.0589371	NA	0.937567	Inf	0.0439628
orf19.2035	0.784245	0.138892	0.755309	0.108592	0.707302	0.0746125	0.742745	0.0979379	0.764861	0.117351	0.923087	0.452379	0.247472	0.00802955	0.840737	0.220663	0.624355	0.0346891	0.488166	0.019591	0.961838	0.660504	0.401055	0.0125261	0.542529	0.0258015	0.358138	0.0102574	0.387016	0.0150256	0.752521	0.102914	0.507217	0.0292357	0.521537	0.0314282	0.477035	0.0209	0.688899	0.0656912
orf19.2036	0.975915	0.609192	0.765002	0.0226757	1.03283	0.51706	0.992112	0.822932	1.02861	0.560791	0.797244	0.0247448	0.495355	0.00364496	0.563206	0.00411516	0.477887	0.00193504	0.542914	0.00344778	0.822284	0.0412497	0.53476	0.00402856	0.653317	0.00923268	0.508835	0.00348447	0.568894	0.00652161	0.87196	0.08556	0.590011	0.0087156	0.482624	0.00464753	0.607848	0.00783225	0.664364	0.0115392
orf19.2037	0.994385	0.844091	0.598512	0.00292118	1.03936	0.409142	1.01636	0.675038	0.949638	0.311418	0.925938	0.160758	0.618468	0.00745547	1.05963	0.259226	0.999768	0.932917	0.968334	0.473888	0.92289	0.155781	0.599474	0.00490344	0.817197	0.0324424	0.717966	0.0124214	0.851748	0.0594561	0.92384	0.172486	0.615034	0.00823842	0.819779	0.0443382	0.815784	0.0355918	0.926036	0.18017
orf19.2038	0.595593	0.0557936	1.37206	0.114161	0.769732	0.181691	1.80317	0.0301435	1.86054	0.0268504	0.876026	0.379649	1.33206	0.168078	1.16923	0.331456	2.53627	0.00919377	2.0879	0.0187295	0.743194	0.128013	1.10397	0.435565	0.910146	0.464495	1.72731	0.0353738	1.70337	0.0423395	1.00594	0.906945	1.25468	0.223732	1.53192	0.0797361	1.52344	0.0737959	2.24051	0.0206092
orf19.2039	1.0043	0.85196	0.957599	0.325788	1.08578	0.128297	0.953931	0.296593	1.05821	0.230936	0.970126	0.381642	0.61399	0.00382062	0.404616	0.000793705	0.437145	0.000742357	0.537719	0.00161402	0.948608	0.216824	0.727659	0.00917002	0.64899	0.00466543	0.384682	0.00104753	0.438519	0.00162536	0.976012	0.490554	0.695612	0.00973783	0.458214	0.00207696	0.452509	0.00157628	0.514688	0.00227578
orf19.203	0.859714	0.165919	0.444564	0.00539253	1.12139	0.234204	0.856027	0.158828	0.690772	0.0310336	0.584676	0.0183912	0.555661	0.0279871	1.55548	0.022166	2.06315	0.00578084	1.88055	0.00927808	0.743632	0.0651624	0.879973	0.232665	1.17612	0.157174	1.59948	0.0225714	2.17355	0.00803343	0.763609	0.084476	0.808891	0.142295	1.29014	0.0898653	2.43176	0.00613715	2.90432	0.00392447
orf19.2040	0.845843	0.0587256	0.565253	0.00318766	0.801902	0.0332992	0.718599	0.0142349	0.719444	0.0143269	0.855706	0.0564685	0.579233	0.00740053	0.462529	0.0022987	0.559717	0.00352617	0.59117	0.00554834	0.90723	0.142308	0.562156	0.00523808	0.67196	0.011411	0.583921	0.00608654	0.561078	0.00667606	0.873147	0.0882277	0.533951	0.00620927	0.527362	0.00599445	0.548023	0.00554329	0.647246	0.0104918
orf19.2041	0.89143	0.0981961	0.561185	0.00216949	0.770098	0.0185389	0.577418	0.00248667	0.629721	0.0043151	0.869609	0.0578133	0.522533	0.00371417	0.387595	0.00123405	0.439847	0.00135318	0.468602	0.0018822	0.901277	0.109233	0.541443	0.00359045	0.601244	0.00533826	0.418167	0.00182679	0.416051	0.00229064	0.844431	0.0504111	0.528416	0.00490031	0.408683	0.00254564	0.472453	0.00283647	0.494391	0.00322478
orf19.2042	0.856857	0.0683984	0.709918	0.0129743	0.760042	0.0207359	0.633021	0.00616298	0.690067	0.0108431	0.899534	0.106469	0.531228	0.00454326	0.413485	0.00161011	0.391546	0.00117659	0.430955	0.00175119	0.961365	0.402354	0.574489	0.00529755	0.580651	0.00552896	0.37682	0.00176056	0.389968	0.00236043	0.978975	0.618406	0.562507	0.00725808	0.45329	0.00388794	0.432065	0.00275321	0.44741	0.0030036
orf19.2043	0.865442	0.0811242	0.685187	0.0109224	0.86147	0.076529	0.694063	0.0118607	0.724984	0.0154853	0.963939	0.436341	0.512692	0.0044471	0.560132	0.00430016	0.468178	0.00196502	0.484566	0.00256971	0.980815	0.640307	0.639083	0.00926586	0.685877	0.0130356	0.521278	0.00413767	0.52144	0.0053573	0.93762	0.268207	0.657176	0.0142741	0.638691	0.0127637	0.559109	0.00614701	0.533533	0.00517067
orf19.2044	0.928502	0.40161	0.794937	0.0839121	0.991415	0.859809	0.875719	0.208021	1.16668	0.153913	0.88047	0.182369	0.488989	0.0128502	0.58316	0.0158822	0.550432	0.0101328	0.563692	0.0138817	0.970694	0.643143	0.592413	0.0174647	0.68486	0.0315024	0.476248	0.00895147	0.637924	0.0288455	0.861565	0.156408	0.608517	0.0250468	0.468752	0.0116087	0.462642	0.00897764	0.64062	0.0247981
orf19.2045	1.02753	0.445044	1.04746	0.257722	0.844903	0.0259372	0.683237	0.00312961	0.789006	0.0124053	1.11648	0.0380092	0.945178	0.203072	0.812555	0.0136175	0.748569	0.00505082	0.694027	0.0035533	1.05782	0.164212	0.991982	0.738877	0.947329	0.178799	0.659692	0.00385197	0.668113	0.00529575	1.13049	0.0472948	0.966514	0.366823	1.11964	0.0606846	0.699397	0.00639349	0.649363	0.00429783
orf19.2046	0.85536	0.122218	0.884176	0.180354	0.696814	0.0237791	0.732776	0.03214	0.702118	0.0248216	0.913712	0.272298	0.86499	0.199312	1.06588	0.413474	0.902036	0.229948	1.03104	0.658317	0.928569	0.339731	0.939947	0.401183	0.79771	0.0724562	0.935697	0.377065	1.15331	0.15897	0.882745	0.193248	0.988411	0.848146	0.908311	0.297883	0.973909	0.673795	1.10109	0.260485
orf19.2047	1.0239	0.675394	0.813616	0.0648905	1.01492	0.76722	1.05533	0.424158	0.841945	0.0915888	0.670708	0.0224418	0.923128	0.409128	3.04071	0.00139216	3.02044	0.00121247	2.72448	0.00179541	0.751788	0.0482585	1.21733	0.0829484	1.32074	0.0434051	2.39899	0.00319371	3.15742	0.00183231	0.710029	0.0381429	1.14413	0.181099	2.0577	0.0066147	2.75965	0.00272412	3.0313	0.0021573
orf19.2048	0.748505	0.0460989	1.33509	0.0385652	0.663673	0.0229159	1.33769	0.0380256	0.840753	0.122188	1.30128	0.0936774	29.7506	0.000116527	54.3659	2.08372e-05	50.5966	3.10078e-05	35.7974	8.83101e-05	0.882412	0.252788	26.7649	0.000348527	1.93203	0.0117055	1.17756	0.166411	1.81917	0.0167372	0.861753	0.205005	6.81565	0.000822853	37.7499	4.4e-05	0.935915	0.467803	0.966042	0.66177
orf19.2049	0.925108	0.410185	0.332675	0.00310214	0.306433	0.00254406	0.312796	0.00267343	0.336967	0.00317088	0.938462	0.517124	0.851712	0.278835	2.7108	0.00375256	1.16878	0.200505	0.931434	0.508772	0.810294	0.128266	0.967484	0.675359	0.162189	0.00300016	0.340078	0.00730419	0.777191	0.113008	0.733101	0.0644719	0.441827	0.0145126	1.00574	0.927459	0.290874	0.00581355	0.495975	0.0155258
orf19.204	1.20663	0.0677505	1.06831	0.345864	1.08676	0.266116	0.96938	0.605609	0.934721	0.346862	1.12425	0.149347	0.955293	0.545467	0.962321	0.55036	1.21994	0.0551721	1.10281	0.217649	1.38677	0.0247042	1.22387	0.0618551	1.22318	0.0621756	1.30927	0.0360187	1.50694	0.0174304	1.12588	0.152542	0.902377	0.220925	0.957191	0.505151	1.33382	0.0311337	1.24041	0.0539171
orf19.2050	1.06971	0.274692	0.746802	0.0206201	1.27311	0.0263444	1.00331	0.887923	0.842867	0.0623306	0.862393	0.0985296	1.04741	0.506507	2.40801	0.00155247	2.14962	0.00192567	2.14157	0.00214843	0.914592	0.212431	1.31248	0.0300647	1.14426	0.109399	1.74968	0.00606648	1.90824	0.0047871	0.887941	0.151683	1.11811	0.172839	1.36751	0.0268693	1.7842	0.00644378	2.16187	0.00325916
orf19.2051	0.897356	0.163114	0.626134	0.00846881	0.793911	0.0395091	0.649021	0.0105422	0.655496	0.0110821	0.805798	0.0419575	0.572103	0.0108177	0.368721	0.00207671	0.550461	0.0050404	0.538679	0.00588375	0.912988	0.194643	0.651034	0.0133798	0.565013	0.00745984	0.463974	0.00403656	0.51252	0.007072	0.916672	0.216957	0.615594	0.0141242	0.363806	0.00351014	0.516127	0.00631377	0.593212	0.0100611
orf19.2054	0.895702	0.178222	0.486298	0.00306481	0.839343	0.0801532	0.701939	0.0190505	0.670412	0.0146984	0.748531	0.0271587	0.42128	0.00469634	0.589003	0.0100436	0.589302	0.00784642	0.546902	0.00751634	0.831797	0.0709156	0.490431	0.00544	0.598779	0.0107177	0.556631	0.00819135	0.527357	0.00883895	0.805239	0.0568153	0.392497	0.00466372	0.409897	0.00505395	0.550068	0.00857274	0.687203	0.0215065
orf19.2055	0.844648	0.0415579	0.30892	0.00031445	0.765294	0.0156507	0.506605	0.00118747	0.630054	0.00349448	0.806407	0.0195448	0.188362	0.000593488	0.28802	0.000627008	0.266322	0.000451442	0.244082	0.000507256	0.788385	0.0215498	0.239213	0.000784558	0.432589	0.0016769	0.312227	0.00100245	0.314493	0.00121988	0.837719	0.0410915	0.241791	0.000805271	0.266821	0.000949116	0.316532	0.000991163	0.410253	0.00170651
orf19.2057	0.942956	0.236706	1.0965	0.111167	1.03727	0.392679	0.937055	0.206167	1.03714	0.39395	0.95575	0.261252	0.783441	0.0221805	0.440045	0.00103141	0.533795	0.0014609	0.649255	0.00408989	0.957247	0.28598	0.889779	0.067166	0.676615	0.0064618	0.434281	0.00141727	0.481462	0.0022507	1.03448	0.393473	0.877031	0.07163	0.509224	0.00319569	0.526153	0.00279212	0.604127	0.00453011
orf19.2059	0.871203	0.175032	2.69124	0.00105482	2.20323	0.00224726	3.45545	0.000490729	3.1464	0.000626109	1.22599	0.0509531	2.49066	0.00176431	2.06727	0.00256053	2.33942	0.00156242	2.27068	0.00194592	1.19472	0.0829215	1.99852	0.00464654	3.07161	0.00146257	2.79551	0.00178186	3.16002	0.00150062	1.29143	0.0481976	2.46689	0.00346769	4.40499	0.000859907	2.75556	0.002284	3.21583	0.00157268
orf19.2060	0.750146	0.176697	0.476375	0.0329667	0.564013	0.0536536	0.465797	0.0311771	0.382787	0.0204345	0.701486	0.163099	0.319742	0.0406792	166.902	7.80465e-05	13.8151	0.000875628	6.39794	0.00276034	0.30531	0.0173776	0.168447	0.00930589	1.17333	0.311162	0.997856	0.928142	2.00564	0.0311561	0.449624	0.0346044	0.45306	0.0420799	29.4117	0.000458202	1.14612	0.386689	1.68775	0.0521668
orf19.2061	NA	0.933703	NA	0.933703	Inf	0.0414454	NA	0.933703	NA	0.933703	Inf	0.025231	Inf	0.0364711	Inf	0.00251219	Inf	0.0116239	Inf	0.02003	NA	0.935504	Inf	0.0438272	Inf	0.105949	NA	0.935504	NA	0.979122	0	0.0677672	0	0.0798276	5.42833	0.0303924	2.02658	0.162896	3.38027	0.0589475
orf19.2062	1.13429	0.14404	2.98551	0.000460372	5.33674	0.000156403	10.5258	8.17674e-05	11.0474	7.85426e-05	0.767952	0.0286387	3.8418	0.000556031	5.6308	0.000193736	11.9258	2.83721e-05	12.813	1.90388e-05	0.694144	0.0171628	2.3219	0.00183057	6.09292	0.000445023	8.70864	0.000321953	11.7881	0.000276124	0.614902	0.0104558	2.52057	0.00174028	6.59338	0.000147504	7.60731	9.40775e-05	10.3843	4.10543e-05
orf19.2063	0.871792	0.14311	0.776061	0.0450782	0.816437	0.0709554	0.687306	0.0201373	0.634593	0.013445	0.908036	0.210995	0.662589	0.0271443	0.477369	0.00538868	0.70796	0.0212289	0.631018	0.014673	0.887002	0.159445	0.755299	0.0387344	0.792329	0.0538148	0.73109	0.0318412	0.752734	0.0463678	0.930315	0.32038	0.788882	0.0670327	0.523567	0.0111535	0.78021	0.05236	0.824686	0.0807721
orf19.2064	1.00288	0.903829	0.95666	0.529307	0.906007	0.25447	1.01233	0.806818	0.953668	0.506773	1.07022	0.375086	1.11854	0.26407	1.19747	0.103428	2.05213	0.00371036	2.08537	0.00391231	1.08769	0.291613	1.29422	0.0510871	1.06294	0.400962	1.88748	0.00739668	2.07307	0.00603222	1.06948	0.385347	1.13431	0.198909	1.24901	0.0784353	1.88402	0.00829026	1.86863	0.00851346
orf19.2065	1.02132	0.682776	0.920143	0.252622	1.73385	0.00353647	1.72028	0.00384487	1.4281	0.0139208	0.865437	0.106293	0.971573	0.674147	0.904837	0.21643	1.64927	0.00615811	2.15356	0.00218322	0.963638	0.514724	1.07344	0.287489	1.38099	0.0234013	1.52738	0.0128766	1.99606	0.0044765	0.914983	0.244199	1.11274	0.200263	1.27245	0.0500018	1.58093	0.0122446	2.07222	0.00423247
orf19.2066.1	1.26225	0.00197116	2.01455	0.000114233	1.63422	0.000240031	1.86994	0.00013845	1.76047	0.000166543	1.23039	0.0022915	2.15141	8.21705e-05	1.17984	0.00436254	1.66385	0.000245395	1.58872	0.000346016	1.27153	0.00309947	1.98924	0.000445023	1.61506	0.000783008	1.45108	0.00117377	1.63854	0.000745984	1.20585	0.0065205	1.94735	0.000210357	1.78793	0.000344899	1.36589	0.0019925	1.32871	0.00251175
orf19.2066	0.929004	0.288916	0.906525	0.199334	1.10165	0.194077	0.878738	0.128661	0.97312	0.619913	1.0005	0.932762	0.80968	0.0640839	0.602136	0.00773851	0.483073	0.00276484	0.533743	0.00465364	0.96981	0.530904	0.759962	0.0288367	0.69267	0.0166313	0.436066	0.00307808	0.520177	0.00655678	1.0091	0.811281	0.71384	0.0266262	0.721686	0.0281307	0.474133	0.0046044	0.453409	0.00414992
orf19.2067	0.894438	0.0733258	0.844973	0.0311839	0.587002	0.00151864	0.337908	0.000274326	0.587503	0.00152264	1.02992	0.387009	0.543996	0.00229557	0.381829	0.000705209	0.215297	0.000224496	0.261673	0.000378233	0.98567	0.621629	0.598962	0.00293488	0.247059	0.000612651	0.107083	0.000411349	0.130987	0.000530574	0.999154	0.917425	0.551802	0.00322248	0.272275	0.000590078	0.159634	0.000196341	0.178595	0.000227132
orf19.2068	0.857017	0.070523	0.406622	0.000904403	0.862987	0.0770566	0.611934	0.00529898	0.674064	0.00961981	0.810007	0.0324323	0.312802	0.00156447	0.482056	0.002736	0.355844	0.00114645	0.379221	0.00156961	0.84122	0.0563073	0.370546	0.00187464	0.487286	0.00343209	0.333506	0.00161256	0.398762	0.00272369	0.83276	0.0553403	0.384147	0.00301033	0.372854	0.00281563	0.413964	0.00277616	0.479487	0.0039506
orf19.2069	1.0444	0.340577	0.901862	0.100323	0.963343	0.400862	0.873108	0.0591155	0.796669	0.0201538	0.91927	0.134519	1.20876	0.034358	1.77931	0.00186722	2.22562	0.000711318	1.69025	0.00225922	0.999145	0.923848	1.34302	0.0134423	1.21041	0.0331508	1.55668	0.00512171	1.49447	0.00749696	0.95196	0.31683	1.27193	0.0255121	1.72535	0.00427901	1.56181	0.00614667	1.57806	0.00586016
orf19.206	0.818052	0.0710284	0.572699	0.00791553	0.713887	0.0247993	0.828236	0.0801449	0.874409	0.146217	0.865596	0.112208	0.560689	0.0136182	0.662188	0.0186243	0.788374	0.0442572	0.862152	0.124619	0.866231	0.121368	0.594263	0.0121442	0.753391	0.0379776	0.771787	0.0444017	0.901671	0.221588	0.889899	0.17898	0.635205	0.0222267	0.64132	0.0230081	0.804682	0.065921	1.00129	0.922771
orf19.2070	0.887531	0.0869554	0.493944	0.00114316	0.800858	0.0245476	0.577948	0.00229563	0.688419	0.00720865	0.843525	0.035844	0.473334	0.00249888	0.459247	0.00165188	0.437817	0.00121433	0.460272	0.00165932	0.856717	0.0523815	0.527763	0.00303516	0.568814	0.00398081	0.42056	0.00175482	0.465963	0.00277364	0.88076	0.0800521	0.514073	0.00434295	0.418755	0.0025578	0.457829	0.00250769	0.560321	0.0044965
orf19.2071	0.719873	0.137901	0.384705	0.0196212	0.931248	0.616493	0.763373	0.186533	0.784197	0.216332	0.899322	0.604059	0.259152	0.0435161	1.02499	0.878856	1.01256	0.88874	0.38716	0.0540632	0.504211	0.0670138	0.541314	0.0762125	0.66117	0.140151	0.258962	0.0233455	0.404689	0.05071	0.713313	0.158599	0.174882	0.0158981	0.493058	0.058654	0.158728	0.0121426	0.55363	0.0665958
orf19.2072	0.868113	0.251491	0.601084	0.026624	0.973337	0.743519	0.895245	0.332868	1.23638	0.124377	0.732587	0.062646	0.397085	0.0142949	0.69717	0.0571457	1.0029	0.917155	1.04204	0.65758	0.764709	0.0807984	0.341611	0.00673374	0.629848	0.0315627	0.756224	0.0753115	0.999527	0.972106	0.800728	0.120417	0.514325	0.0232621	0.562321	0.0295407	0.701796	0.0558981	1.07709	0.435648
orf19.2073	0.901418	0.140135	0.948618	0.345732	0.939803	0.289596	1.03874	0.455698	0.93607	0.268959	0.989099	0.762039	1.17536	0.0653897	2.7245	0.000640806	5.00044	0.000141116	2.88923	0.000552248	1.0134	0.726498	1.36491	0.0165829	1.34154	0.0187057	3.15667	0.000841798	3.12697	0.000871783	1.04887	0.373679	1.25211	0.0380251	2.48568	0.00159281	2.71104	0.0011147	2.53055	0.00136781
orf19.2074	0.996068	0.904903	0.833744	0.144749	0.783921	0.0868785	1.11859	0.272391	0.956072	0.592596	0.963033	0.654928	2.40489	0.00588691	3.91438	0.00148301	11.7141	0.000238977	5.49179	0.000811287	1.0389	0.627895	1.80462	0.0153099	1.2414	0.107472	5.75306	0.00108019	5.61101	0.00118524	1.25448	0.10881	1.40015	0.0584294	4.72237	0.00176276	5.3237	0.00131609	4.66142	0.00168419
orf19.2075	0.978762	0.56799	1.13209	0.0578502	1.1137	0.0779431	1.1692	0.0352183	1.03583	0.395301	0.991209	0.748865	1.03582	0.416183	0.785339	0.0157951	1.27272	0.0103733	1.20571	0.0209508	0.954656	0.267912	1.15129	0.0446829	0.989351	0.714102	1.07841	0.133661	1.10336	0.0975666	0.917726	0.123134	1.11553	0.0861333	0.924943	0.163045	1.05371	0.245594	1.11387	0.0802123
orf19.2076	0.9039	0.280882	1.08705	0.335966	1.05191	0.512461	1.11881	0.235392	0.848374	0.141113	0.573171	0.0207879	1.18742	0.211003	7.82677	0.00047814	2.45137	0.00410831	2.20062	0.0064986	0.833778	0.140796	1.52398	0.0275562	1.18966	0.138769	1.99436	0.00922791	1.70217	0.0191567	0.709911	0.055922	1.73966	0.0195576	3.34158	0.00321402	1.96093	0.0114412	1.99477	0.0108741
orf19.2077	0.756369	0.0574475	0.591902	0.0160021	0.698897	0.0348108	0.629857	0.0207475	0.641152	0.0226673	0.695455	0.0293047	0.423473	0.00937907	0.855734	0.16059	0.535296	0.00981795	0.507697	0.0106416	0.802948	0.085148	0.487075	0.0100417	0.578328	0.0169115	0.544142	0.0136643	0.59138	0.0229106	0.821306	0.109754	0.493727	0.014373	0.548251	0.0195062	0.577362	0.0189452	0.533464	0.0144704
orf19.2078	0.77104	0.0292759	0.384536	0.00107541	0.727746	0.0192722	0.53359	0.00329377	0.533883	0.00329935	0.783098	0.0337386	0.442579	0.00460118	0.56658	0.00738158	0.474055	0.00326248	0.535121	0.00591467	0.798937	0.0460508	0.418945	0.00320332	0.524317	0.00605228	0.465541	0.00417829	0.521691	0.0077627	0.718781	0.024115	0.394299	0.00415538	0.343467	0.00320657	0.508998	0.00609631	0.548632	0.0076222
orf19.2079	0.844937	0.0486631	0.974293	0.563106	0.675412	0.00732251	0.886614	0.0946218	0.808031	0.029894	0.90631	0.136398	1.67343	0.00449901	9.56707	1.90388e-05	2.61897	0.000647225	1.9625	0.00183684	1.02276	0.595827	1.82178	0.00340456	1.0825	0.19043	1.49589	0.00908558	1.73541	0.00477913	0.770611	0.0285442	1.36677	0.0186184	4.97329	0.000216279	1.26125	0.0310438	1.47719	0.010486
orf19.207	0.800098	0.0764918	0.97349	0.687107	0.754735	0.0479447	1.00924	0.843823	1.04087	0.575079	1.09253	0.256968	1.05182	0.523364	1.0354	0.608391	0.900107	0.211102	0.978447	0.73096	1.13132	0.168864	1.07719	0.319571	0.989836	0.824728	0.915313	0.272578	0.971648	0.662704	1.10518	0.23741	1.09915	0.274908	0.9375	0.421721	0.887513	0.195051	0.906781	0.251683
orf19.2081	0.84297	0.0563285	0.777449	0.0255073	0.819313	0.0411948	0.702668	0.0124101	0.812395	0.0378034	0.865907	0.0599264	0.665565	0.0128024	0.354978	0.00116729	0.375762	0.00108645	0.374061	0.00129957	0.910074	0.142426	0.694878	0.0126681	0.620507	0.00720484	0.374882	0.0017405	0.462768	0.00343668	0.935457	0.244953	0.740665	0.0253232	0.361263	0.00238285	0.458114	0.00314936	0.543291	0.00500654
orf19.2082	0.736116	0.100033	0.485439	0.0192781	0.794206	0.161444	0.8178	0.197979	1.45498	0.054799	0.735892	0.108106	0.682273	0.114562	0.97898	0.842291	0.776857	0.148044	1.11938	0.412561	0.993246	0.896334	0.661995	0.0692174	0.730595	0.108054	1.08113	0.498454	1.58057	0.0517779	0.881972	0.367245	0.782815	0.189704	0.733371	0.134891	1.15475	0.308981	1.63281	0.0432873
orf19.2084	0.844249	0.0797211	0.524926	0.00361578	0.797622	0.0445624	0.651132	0.0117046	0.696112	0.0166483	0.801614	0.04216	0.556522	0.01039	0.779804	0.0410774	0.679945	0.0139034	0.720621	0.024166	0.870527	0.111338	0.582556	0.00929972	0.731922	0.0270241	0.655333	0.0153168	0.777448	0.0485365	0.8936	0.165369	0.661648	0.0221096	0.742469	0.0388767	0.760348	0.037686	0.866343	0.113496
orf19.2087	0.94036	0.299711	0.765143	0.0228538	0.815549	0.0399832	0.783571	0.0276177	0.791065	0.0299263	0.812908	0.0325426	0.730547	0.0255694	0.624878	0.00731405	0.624277	0.0057164	0.670998	0.0105585	0.928098	0.210563	0.719478	0.0170982	0.732829	0.0190512	0.613665	0.00752611	0.701925	0.0188128	0.815296	0.0442056	0.758876	0.0313426	0.684196	0.0170285	0.602872	0.0078818	0.658508	0.0115069
orf19.2088	0.805836	0.0238799	0.29507	0.000281643	0.694304	0.00687107	0.513495	0.00117662	0.579355	0.00204375	0.757739	0.0113845	0.211277	0.000693023	0.400755	0.00105309	0.295187	0.000524713	0.262895	0.000566884	0.774208	0.0190674	0.214829	0.000725705	0.394571	0.00142481	0.301092	0.000982853	0.289596	0.00113057	0.741551	0.0152185	0.226231	0.000735876	0.269648	0.000957054	0.296365	0.00086986	0.35808	0.00125153
orf19.2089	0.971828	0.605304	0.702975	0.0173742	1.022	0.671682	0.815421	0.0538512	0.793393	0.041738	0.854117	0.0798185	0.611123	0.0150764	1.25471	0.0381683	0.718459	0.0186773	0.64353	0.0127872	0.837764	0.0705323	0.600504	0.00992434	0.743345	0.028221	0.550504	0.00709408	0.605655	0.0133374	0.883268	0.135886	0.606891	0.0141692	0.810777	0.0672441	0.650462	0.0152967	0.68168	0.0195077
orf19.2090	0.742103	0.0143475	0.462641	0.00104598	0.621074	0.00409544	0.474451	0.00112822	0.585378	0.00288288	0.90497	0.0881011	0.329771	0.00109253	0.237706	0.000483969	0.24977	0.000408651	0.198715	0.000396775	0.880841	0.0702661	0.350465	0.00115975	0.562283	0.00357126	0.284527	0.00094614	0.267807	0.00105095	1.00437	0.859607	0.382052	0.00202313	0.303928	0.00130034	0.31056	0.0010534	0.324573	0.00113814
orf19.2091	1.02269	0.415483	0.832742	0.0116571	0.810407	0.00787798	0.50193	0.000280899	0.743674	0.00274812	0.974787	0.29451	0.598643	0.00131088	0.283874	0.00014893	0.186771	3.05116e-05	0.271425	0.000142636	0.97196	0.284376	0.686879	0.00259088	0.486807	0.000823938	0.175027	0.000288899	0.193114	0.000383783	0.961691	0.205143	0.649277	0.00287904	0.255434	0.000168496	0.271212	0.000135442	0.285942	0.000148961
orf19.2092	0.937543	0.240947	1.32097	0.0129555	0.911116	0.139238	0.700648	0.00878685	0.619162	0.00349637	0.745255	0.0127626	1.13676	0.0868353	0.850493	0.052484	1.15065	0.0525249	0.991751	0.821629	0.897479	0.109056	1.55629	0.00590375	0.934639	0.216621	0.858023	0.0599529	1.02651	0.553506	0.852473	0.0617799	1.57395	0.00703222	0.842789	0.0653337	1.03494	0.459595	1.07741	0.202071
orf19.2093	0.888267	0.0609323	0.812	0.018784	0.860837	0.0376214	0.793468	0.0148783	0.898931	0.0759236	0.720742	0.00511383	0.73483	0.0109671	0.699594	0.00530794	0.490528	0.000912	0.544616	0.00157864	0.777716	0.0136492	0.683576	0.00568195	0.557553	0.00224803	0.49004	0.00160016	0.658119	0.00593619	0.663156	0.00556992	0.738116	0.0127691	0.475466	0.00204899	0.48501	0.00170267	0.606204	0.00368552
orf19.2094	0.907614	0.204404	0.789795	0.0408505	1.01917	0.704722	0.8892	0.152424	0.86018	0.0988856	1.01947	0.693497	0.753512	0.0459533	0.782159	0.0431013	0.946209	0.367362	0.990907	0.849259	1.03912	0.478519	0.87609	0.119304	0.883768	0.13253	0.834047	0.070466	1.03471	0.549322	1.05322	0.399703	0.879297	0.153018	0.673841	0.0237961	0.958155	0.469461	1.07624	0.279786
orf19.2095	0.781427	0.0141024	0.509427	0.000791163	0.556097	0.00120233	0.434753	0.000474543	0.421085	0.000442109	0.82352	0.0192476	0.469818	0.00167281	0.613898	0.00292524	0.441538	0.000818264	0.403988	0.000854078	0.825665	0.0267145	0.528897	0.0021774	0.462966	0.00158918	0.365102	0.00102118	0.405295	0.00145994	0.862189	0.0475837	0.517721	0.00322974	0.432487	0.00198437	0.437861	0.00159408	0.460372	0.00183153
orf19.2097	0.851367	0.115712	0.524716	0.006244	0.80147	0.0640469	0.847149	0.10984	0.973604	0.665595	0.779207	0.0456327	0.489506	0.00973612	0.568171	0.0111081	0.844991	0.0955594	1.13822	0.155252	0.726863	0.032586	0.497402	0.00719696	0.494977	0.00711485	0.76267	0.0435284	1.01509	0.789142	0.718945	0.0335009	0.505041	0.0104785	0.474133	0.00911749	0.766834	0.0488648	0.962112	0.542067
orf19.2098	1.00823	0.715567	2.1685	0.000155411	0.883042	0.0285397	1.20346	0.0105162	1.19136	0.0121299	0.841169	0.0107156	1.51728	0.00139702	0.798464	0.00747433	1.66065	0.000642915	1.55613	0.00107085	0.961454	0.211308	2.09673	0.000640527	0.682376	0.00289498	0.89982	0.0422773	1.3231	0.00561668	0.879316	0.0323618	1.74994	0.00115237	0.889633	0.0457971	0.941392	0.120489	1.189	0.0166676
orf19.2099	0.868734	0.0950142	0.499567	0.00228716	0.886054	0.124609	0.677012	0.0117551	0.687143	0.0128246	0.759867	0.0235023	0.506398	0.00605095	0.634185	0.0104775	0.741233	0.019918	0.719936	0.0208495	0.806469	0.0448052	0.572765	0.00712862	0.696644	0.0172878	0.694599	0.0170381	0.77191	0.0396085	0.803912	0.0468162	0.518539	0.00735898	0.503901	0.00677879	0.718177	0.0222681	0.853897	0.0821004
orf19.209	1.06949	0.308502	1.33323	0.0219713	1.33305	0.0219979	1.29649	0.0275717	1.24412	0.040342	0.93243	0.255307	0.862737	0.121261	0.942552	0.3402	1.3358	0.017085	1.18471	0.0616027	1.06235	0.299095	1.15006	0.0903193	1.2806	0.0312509	1.31282	0.0259785	1.34308	0.0250079	0.939514	0.312818	1.10804	0.174985	1.02909	0.597555	1.29622	0.0309685	1.21405	0.0535801
orf19.20	1.08081	0.163256	1.15154	0.0523008	1.22942	0.0229075	1.27671	0.0154135	1.27521	0.0155955	0.946161	0.237966	1.00361	0.893641	0.721136	0.0108054	1.18312	0.0306811	1.34125	0.00953693	1.00404	0.857019	1.23704	0.0250176	1.07424	0.170794	1.23605	0.0252354	1.42754	0.00920496	1.03273	0.444063	1.10499	0.119183	0.673745	0.0115683	1.34879	0.0133325	1.5761	0.00513578
orf19.2101	1.00899	0.76823	1.11108	0.0831333	1.1234	0.0681771	1.06202	0.216458	1.05485	0.253959	0.946963	0.209789	1.05013	0.302734	0.901393	0.0849459	0.937515	0.163558	0.994774	0.85775	0.877318	0.0538717	0.9936	0.799223	0.975021	0.467918	0.798665	0.0199359	0.899416	0.092626	0.91138	0.108113	1.0744	0.171183	1.04949	0.290406	0.824535	0.0302342	0.935809	0.181205
orf19.2102	0.824635	0.0263459	0.505194	0.000879163	0.750099	0.0110495	0.561025	0.00141026	0.63521	0.00293188	0.923177	0.118927	0.505687	0.00228171	0.575536	0.00249228	0.450871	0.000986698	0.485067	0.00145079	0.905625	0.0966325	0.554459	0.00288819	0.638701	0.0053	0.490931	0.00204177	0.485377	0.00252099	0.965864	0.400095	0.537763	0.00414229	0.579715	0.00525064	0.513964	0.00282704	0.544747	0.00342977
orf19.2103	0.717318	0.104677	1.49569	0.0581276	1.64308	0.0365448	2.18311	0.0125524	2.06187	0.0150208	0.727459	0.0526263	0.5154	0.0230049	0.00719252	0.000945922	0.570891	0.0176555	0.446775	0.0108683	2.96542	0.00454856	0.481951	0.0196115	0.495297	0.0209393	0.466496	0.0180912	0.650281	0.0592815	0.725733	0.0593677	0.442238	0.0140953	0.0489921	0.00209073	0.592524	0.0254885	0.364633	0.00781733
orf19.2104	0.885469	0.114258	0.660399	0.00907383	0.815778	0.041987	0.612526	0.00561848	0.678225	0.0106763	0.862717	0.0731157	0.615968	0.0117433	0.603304	0.00742422	0.563615	0.00443113	0.551639	0.0051574	0.842271	0.0600576	0.630089	0.00929972	0.543503	0.00509885	0.413457	0.00241839	0.436968	0.00353941	0.843387	0.066715	0.618248	0.0123498	0.468652	0.00503789	0.474235	0.00415854	0.574695	0.00751284
orf19.2105	0.93109	0.297955	1.03166	0.57479	0.909071	0.206742	0.765366	0.0310142	0.832702	0.067551	0.955584	0.393217	0.718683	0.0271362	0.582607	0.00642915	0.535467	0.00366983	0.547895	0.00509597	1.01392	0.733699	0.918375	0.201101	0.790552	0.0385134	0.643396	0.0116694	0.60411	0.0115986	1.04322	0.450196	0.980615	0.709802	0.685643	0.0229615	0.754078	0.0318327	0.786485	0.0422368
orf19.2106	0.924537	0.229821	0.853041	0.0706864	0.889708	0.12419	0.70934	0.0142209	0.688375	0.0118984	0.875599	0.0810362	0.807889	0.0547387	1.17297	0.0584435	0.776351	0.0226498	0.732456	0.0187343	0.974413	0.56862	0.91988	0.192391	0.927562	0.221017	0.74707	0.023554	0.795084	0.0447047	0.974088	0.580652	0.928335	0.265192	0.930606	0.27602	0.772324	0.0320764	0.748185	0.0259271
orf19.2107.1	0.652052	0.00238394	0.0678199	8.58295e-05	0.390234	0.000300248	0.281861	0.000183442	0.219717	0.000146698	0.688264	0.0336396	1.13825	0.259235	146.19	0	48.2696	5.89147e-07	39.1307	1.9845e-06	0.742529	0.0542873	1.18124	0.130386	3.61604	0.00165085	32.296	0.000230202	37.2163	0.000236837	0.478948	0.0064435	0.544046	0.0116279	17.7194	2.71938e-05	10.0001	9.49767e-05	12.1283	5.89767e-05
[truncated: 5,421 more rows]
