# Supplementary material for: The Transcriptional Stress Response of Candida albicans to Weak Organic Acids
Source: G3 (Bethesda). 2015 Jan 29;5(4):497–505. doi: 10.1534/g3.114.015941 (PMC4390566; doi:10.1534/g3.114.015941)
Supplement: Supporting Information [file supp_g3.114.015941_FileS2.xlsx]

## Sheet: Sheet1
GO Biological Process	Lactic T1	Lactic T2	Lactic T3	Lactic T4	Acetic T1	Acetic T2	Acetic T3	Acetic T4	Propionic T1	Propionic T2	Propionic T3	Propionic T4	Butyric T1	Butyric T2	Butyric T3	Butyric T4
energy coupled proton transport, down electrochemical gradient	6.6e-06	0.00368			2.19e-13				3.64e-10				6.08e-11
ATP synthesis coupled proton transport	6.6e-06	0.00368			2.19e-13				3.64e-10				6.08e-11
inorganic ion transmembrane transport	4.28e-07	0.00024	0.0001	0.00041	7.02e-13		0.0608	0.06862	1.22e-10	0.06512	0.02565		7.48e-12		0.0176	0.05102
ATP biosynthetic process	1.94e-05	0.00672	0.02342	0.0472	1.3e-12				4.7e-11				3.53e-10
purine nucleoside triphosphate biosynthetic process	1.23e-06	0.00038	0.02902	0.05837	2.85e-12				1.14e-10				1.63e-11
purine ribonucleoside triphosphate biosynthetic process	1.23e-06	0.00038	0.02902	0.05837	2.85e-12				1.14e-10				1.63e-11
ribonucleoside triphosphate biosynthetic process	2.1e-06	0.00052	0.03553	0.07133	5.89e-12				2.58e-10				3.72e-11
inorganic cation transmembrane transport	2.98e-06	0.00018	0.00119	0.00398	9.13e-12		0.05129	0.05146	8.71e-10	0.0449	0.01968		6.26e-11		0.01347	0.0382
cation transmembrane transport	3.78e-06	0.00021	0.00135	0.0045	1.22e-11		0.05589	0.05952	1.21e-09	0.0542	0.0225		8.77e-11		0.01542	0.04422
nucleoside triphosphate biosynthetic process	8.67e-06	0.00124	0.06141		3.98e-11				2.16e-09				3.16e-10
ion transmembrane transport	1.45e-07	0.00014	0.00015	9.52e-06	1.72e-10	0.05338	0.02133	5.63e-05	4.49e-10	0.00208		0.03694	1.44e-11	0.04998	0.0668
hydrogen ion transmembrane transport	0.00015	0.09671			1.82e-09				1.41e-07				4.31e-07
purine nucleoside monophosphate biosynthetic process	0.00402				5.62e-09	-0.00873			4.78e-07	-0.01596			1.29e-06
purine ribonucleoside monophosphate biosynthetic process	0.00402				5.62e-09	-0.00873			4.78e-07	-0.01596			1.29e-06
purine nucleoside biosynthetic process	0.00058	0.01783			1.11e-08				9.98e-07				1.55e-07
purine ribonucleoside biosynthetic process	0.00058	0.01783			1.11e-08				9.98e-07				1.55e-07
proton transport	0.00075				1.54e-08				1.41e-06				3.44e-06
ribonucleoside monophosphate biosynthetic process	0.00775				1.54e-08	-0.02271			1.41e-06	-0.00946			3.44e-06
hydrogen transport	0.00095				2.12e-08				1.98e-06				4.67e-06
nucleoside monophosphate biosynthetic process	0.01158				2.88e-08	-0.04044			2.74e-06	-0.01977			6.28e-06
ATP metabolic process	8.08e-09	0.00133			3.62e-08				5.71e-08				1.17e-12
ribonucleoside biosynthetic process	0.00149	0.03255			3.88e-08				3.76e-06				5.96e-07
purine nucleotide biosynthetic process	0.00149	0.03255			3.88e-08	-0.05312			3.76e-06	-0.02794			5.96e-07
purine ribonucleotide biosynthetic process	0.00149	0.03255			3.88e-08	-0.05312			3.76e-06	-0.02794			5.96e-07
nucleoside biosynthetic process	0.00149	0.03255			3.88e-08				3.76e-06				5.96e-07
cation transport	0.00089	0.00011	4.31e-05	5.02e-06	4.42e-08		4.11e-05	2.11e-06	4.12e-07	0.00261	2.6e-05	0.00072	1.62e-08	0.00056	0.00044	0.00343
oxidation-reduction process	1.48e-15	1.74e-14	2.08e-11	1.01e-12	8.1e-08	1.46e-08	9.35e-11	1.34e-11	7.05e-21	2.86e-24	5.27e-17	2.07e-20	1.19e-20	1.38e-20	4.29e-17	1.19e-22
glycosyl compound biosynthetic process	0.00341	0.05564			1.17e-07				1.21e-05				1.95e-06
ribonucleotide biosynthetic process	0.00341	0.05564			1.17e-07				1.21e-05	-0.02263			1.95e-06
ribose phosphate biosynthetic process	0.001				3.99e-07				4.4e-05	-0.09967			7.26e-06
monovalent inorganic cation transport	0.00211				9.63e-07				0.00011				1.85e-05
purine-containing compound biosynthetic process	0.01626				9.63e-07	-0.00046			0.00011	-0.00095			1.85e-05
purine nucleoside monophosphate metabolic process	5.26e-07	0.01036			9.99e-07	-0.00078		-0.0443	3.46e-06	-0.00382			2.31e-10
purine ribonucleoside monophosphate metabolic process	5.26e-07	0.01036			9.99e-07	-0.00078		-0.0443	3.46e-06	-0.00382			2.31e-10
ribonucleoside monophosphate metabolic process	1e-06	0.01427			1.67e-06	-0.00161		-0.06243	6.52e-06	-0.00222			5.22e-10
ion transport	0.00042	0.00338	0.00143	2.95e-06	1.86e-06	0.00034	0.00069	5.91e-07	2.85e-06	1.95e-05	0.00427	0.00412	1.07e-06	2.34e-05	0.08515	0.00866
nucleoside monophosphate metabolic process	1.51e-06	0.0175			2.33e-06	-0.00255		-0.07768	9.75e-06	-0.00382			8.78e-10
small molecule metabolic process	6.66e-20	2.5e-09	6.68e-06	6.23e-06	6.83e-06	-4.46e-05	0.01534		7.04e-16	3.1e-14	4.53e-09	1.32e-09	2.34e-15	1.14e-10	4.47e-08	3.31e-10
cellular iron ion homeostasis	0.08149		0.03252	0.00579	9.18e-06		2.13e-05	0.00275	0.00028		0.01492	0.0657	6.19e-05		0.01057	0.01796
iron ion homeostasis	0.09632		0.03682	0.00673	1.16e-05		2.56e-05	0.00345	0.00036		0.01773	0.07766	8.05e-05		0.01257	0.02181
single-organism metabolic process	5.14e-12	1.33e-06	3.84e-06	3.74e-05	1.31e-05		0.00066		5.49e-13	3.2e-08	6.08e-08	1.74e-07	5.67e-12	1.7e-06	2.75e-07	8e-09
acetate catabolic process	0.0159	0.00137		0.03525	1.56e-05				0.00051	0.00984			0.00022	7.17e-05		0.02098
transmembrane transport	1.6e-05	5.96e-05	0.0037	1.8e-05	2.02e-05	3.04e-05		9.55e-06	0.00041	5.96e-05			3.77e-05	0.01281
purine ribonucleoside triphosphate metabolic process	2.88e-06	0.00999			2.07e-05				0.00013				2.66e-09
acetate metabolic process	0.01505	0.00081		0.00929	2.07e-05	0.02756			0.00122	0.00214			0.00046	2.63e-05		0.02186
glutamine family amino acid biosynthetic process	2.13e-09	5.73e-07		3.37e-06	2.19e-05				2.7e-07	6.2e-05	0.05247	4.02e-05	5.46e-08	0.00292		9.95e-05
ribonucleoside triphosphate metabolic process	3.42e-06	0.01094			2.35e-05				0.00015				3.3e-09
purine nucleoside triphosphate metabolic process	4.05e-06	0.01198			2.68e-05				0.00018				4.08e-09
nucleoside triphosphate metabolic process	9.14e-06	0.01851			4.95e-05				0.00037				1.12e-08
organonitrogen compound biosynthetic process	2.7e-12	0.0123		0.03636	5.55e-05	-0.00371			2.98e-05				1.04e-05
nucleotide biosynthetic process	0.06683				6.19e-05				0.00132				0.00021
nucleoside phosphate biosynthetic process	0.08275				8.05e-05				0.00177				0.00028
iron assimilation				0.08288	9.09e-05		0.01973	0.08677	0.00291				0.00127			0.07167
purine ribonucleotide metabolic process	0.0001	0.06721			0.0003				0.00318				2.26e-07
glutamine family amino acid metabolic process	1.19e-08	5.93e-07		5.32e-05	0.00033			0.03043	5.77e-08	1.96e-07		6.55e-05	1.92e-07	0.00073		0.00017
purine nucleotide metabolic process	0.00011	0.07195			0.00033				0.00356				2.65e-07
ribonucleotide metabolic process	0.00016	0.08788			0.00045				0.00494				4.22e-07
purine nucleoside metabolic process	0.00023				0.00059				0.00678				6.61e-07
purine ribonucleoside metabolic process	0.00023				0.00059				0.00678				6.61e-07
ribose phosphate metabolic process	5.91e-05				0.00077				0.0092				1.02e-06
cellular transition metal ion homeostasis					0.00105		0.00087	0.04111	0.04155		0.07445		0.01029		0.05151
ribonucleoside metabolic process	0.00052				0.00109				0.0136				1.78e-06
transition metal ion homeostasis					0.0012		0.00097	0.0469	0.04739		0.08287		0.01179		0.05739
nucleoside metabolic process	0.00121				0.00209				0.0283				5.12e-06
cellular homeostasis				0.00512	0.00245		0.04307	0.06026	0.01757		0.0489		0.03492		0.02891
single-organism biosynthetic process	8.97e-08				0.00261				1.49e-05	0.05525	0.00446	0.00333	0.0158
glycosyl compound metabolic process	0.00179				0.00284				0.03989				8.41e-06
reactive oxygen species metabolic process	0.00388	0.00368	0.01464	0.00104	0.00397			1.8e-05	0.00042	0.00148	2.92e-05	0.00014	0.003	0.00658	2.03e-05	0.00032
purine-containing compound metabolic process	0.00288				0.00411	-0.0171		-0.01608	0.06008				1.52e-05
arginine biosynthetic process	4.07e-07	8.4e-05		0.0017	0.00507				9.92e-07	5.52e-05		0.00131	3.11e-07	0.02328		0.00238
high-affinity iron ion transmembrane transport			0.04872	0.08288	0.00507	0.04326	0.00028	0.00297	0.08417	0.05359	0.01742	0.04403	0.00127		0.0139	0.07167
iron ion transmembrane transport		0.00792	0.06901		0.00834	0.00388	5.24e-06	0.00016	0.00566	0.0051	0.0008	0.00255	0.00248	0.04467	0.00061	0.00464
iron ion transport		0.00883	0.00104	0.00253	0.00951	0.00456	1.8e-09	3.85e-06	0.00154	0.00657	4.11e-06	2.55e-05	0.0005	0.00189	2.72e-06	6.34e-05
cellular metal ion homeostasis					0.01279		0.00648
monocarboxylic acid catabolic process		0.0011			0.01668	0.0131			9.9e-06	3.72e-06			0.00384	5.9e-05		0.00097
organonitrogen compound metabolic process	1.3e-10	0.03541			0.0178	-6.03e-06		-0.03377	1.25e-05	0.00029			7.36e-07
metal ion homeostasis					0.01821		0.00864
arginine metabolic process	1.52e-07	0.0005		0.0065	0.01911				4.28e-07	3.9e-05		0.00765	1.15e-07			0.01382
single-organism process	1.04e-05	0.00572	0.0001	0.00051	0.02278		0.0001		0.00108	0.00598	4.75e-05	0.00098	0.0002	0.08619	0.00057	0.00147
organophosphate biosynthetic process					0.02336
carboxylic acid metabolic process	1.66e-12	7.24e-07	3.31e-05	4.43e-06	0.02605	0.03424	5.33e-05	0.00463	1.37e-06	5.25e-13	5.8e-08	4.13e-09	4.07e-06	2.27e-11	3.74e-07	1.62e-11
single-organism cellular process	5.15e-07	0.02339	0.00125	0.00827	0.03217				0.06916		0.02096		0.00276		0.03039
oxoacid metabolic process	4.53e-12	2.49e-07	8.73e-06	1.29e-06	0.03741	0.01217	1.25e-05	0.00281	8.08e-07	5.39e-13	1.18e-07	9.58e-09	2.13e-06	1.92e-11	1.56e-07	4.42e-11
organic acid metabolic process	5e-12	2.65e-07	9.13e-06	1.36e-06	0.03876	0.013	1.3e-05	0.00297	8.73e-07	6.19e-13	1.26e-07	1.04e-08	2.28e-06	2.16e-11	1.67e-07	4.88e-11
nucleotide metabolic process	0.00111				0.04766				0.00222				7.58e-06
carbon utilization	0.03346	0.00183		0.01735	0.05051					0.00727				0.00237		0.04832
nucleoside phosphate metabolic process	0.00167				0.0616				0.00337				1.25e-05
tricarboxylic acid cycle	3.58e-06	0.00263	0.0003	1.84e-05	0.0664				0.08284				0.00199		-0.07337
response to oxidative stress	0.00631	5.13e-06		0.0418	0.06706				0.03087	0.00697	0.03849	0.00509	0.0825	0.02508	0.00086	0.00473
carbohydrate derivative biosynthetic process					0.07889
cellular cation homeostasis				0.07214	0.08903		0.03188
single-organism carbohydrate catabolic process	-3.61e-06				-0.06189	2.89e-07	3.38e-09	0.00052	0.02388	2.9e-17	7.79e-13	1.77e-13	-7.77e-06	1.48e-15	1.82e-09	1.6e-12
carbohydrate catabolic process	-6.34e-06				-0.07389	6.57e-08	4.87e-09	0.0001	0.00523	5.88e-18	1.45e-12	2.07e-14	-1.16e-05	2.64e-16	3e-09	3.22e-12
monocarboxylic acid metabolic process	0.02333	0.00023	0.00013	0.00595		3.45e-07	9.54e-08	5.62e-05	6.09e-05	4.68e-16	1.58e-10	3.41e-11	0.01709	1.2e-17	5.06e-09	9.07e-15
monosaccharide metabolic process	-0.01385					4.05e-07	0.00223	0.00322	0.02365	5.7e-12	5.73e-07	5.06e-08	-0.00573	3.03e-12	5.87e-05	2.3e-07
hexose metabolic process	-0.02642					5.98e-06	0.00119	0.00965		7.87e-11	1.5e-07	1.57e-07	-0.02028	5.71e-11	2.01e-05	6.46e-07
glucose metabolic process						1.86e-05	9.75e-05	0.00295		6.86e-10	1.72e-08	9.61e-09		1.19e-09	2.53e-07	3.68e-08
gluconeogenesis						3.94e-05	0.00028	0.08677		5.52e-05	0.0004	0.00131		0.00079	0.0139	0.00238
regulation of defense response	-0.07817		0.09875			5.86e-05	1.35e-06	0.00122		0.00108	3.05e-06	2.31e-05	-0.05604	0.00023	4.2e-05	6.32e-05
single-organism catabolic process		0.03271	0.07023			9.63e-05	4.04e-05	0.00059	1.61e-05	1.4e-14	8.89e-10	1.56e-10	0.01158	8.74e-14	7.8e-09	7.84e-12
hexose biosynthetic process						0.00012	0.00046			0.00017	0.0008	0.00255		0.00189	0.02276	0.00464
monosaccharide biosynthetic process						0.00012	0.00046			0.00017	0.0008	0.00255		0.00189	0.02276	0.00464
modulation by symbiont of host defense response	-0.05779		0.08487			0.00044	1.01e-06	0.01105		0.0071	2.07e-06	1.58e-05	-0.04462	0.00181	3.01e-05	4.34e-05
modulation by organism of defense response of other organism involved in symbiotic interaction	-0.05779		0.08487			0.00044	1.01e-06	0.01105		0.0071	2.07e-06	1.58e-05	-0.04462	0.00181	3.01e-05	4.34e-05
pyruvate metabolic process	-1.2e-08		0.08487			0.00044	5.49e-12	0.00088		1.07e-12	3.7e-14	9.76e-13	-2.38e-08	2.44e-12	4.04e-11	4.81e-12
carbohydrate metabolic process		0.08324	0.00335			0.00046	7.48e-10	0.00428	0.00143	2.67e-14	1.6e-11	3.26e-10		8.77e-10	7.57e-09	1.56e-09
glycolytic process	-1.17e-09					0.00056	1.48e-12	0.00529		2.71e-11	1.72e-14	2.91e-13	-6e-08	2.12e-10	8.85e-11	1.17e-12
response to host defenses	-0.06315					0.00098	1.16e-06	0.00429		0.06902	1.25e-05	0.00011	-0.08454	0.00237	0.00011	0.00032
response to host	-0.06315					0.00098	1.16e-06	0.00429		0.06902	1.25e-05	0.00011	-0.08454	0.00237	0.00011	0.00032
modification of morphology or physiology of other organism			0.00614			0.001	1.79e-06	0.01876		0.01415	4.4e-06	3.33e-05	-0.06966	0.00367	5.76e-05	9.05e-05
modification by symbiont of host morphology or physiology			0.00614			0.001	1.79e-06	0.01876		0.01415	4.4e-06	3.33e-05	-0.06966	0.00367	5.76e-05	9.05e-05
modification of morphology or physiology of other organism involved in symbiotic interaction			0.00614			0.001	1.79e-06	0.01876		0.01415	4.4e-06	3.33e-05	-0.06966	0.00367	5.76e-05	9.05e-05
single-organism carbohydrate metabolic process						0.0012	3.5e-06			3.69e-11	3.63e-07	1.45e-06		3.73e-08	2.42e-05	6.96e-07
response to external biotic stimulus						0.00225	2.11e-06	0.00795			2.6e-05	0.00022		0.00503	0.00021	0.00066
response to other organism						0.00225	2.11e-06	0.00795			2.6e-05	0.00022		0.00503	0.00021	0.00066
response to defenses of other organism involved in symbiotic interaction						0.00225	2.11e-06	0.00795			2.6e-05	0.00022		0.00503	0.00021	0.00066
monosaccharide transport						0.00292				0.00461				0.07326
hexose transport						0.00292				0.00461				0.07326
glucose transport						0.00324
monosaccharide catabolic process						0.00324			0.00826	1.55e-07	0.00981	0.00292		2.02e-08	0.09783	0.00637
positive regulation of defense response	-0.00626		0.02902			0.00456	1.24e-07	0.00155		0.00052	1.26e-07	9.95e-07	-0.00865	0.00012	2.72e-06	2.77e-06
induction by symbiont of host defense response	-0.00626		0.02902			0.00456	1.24e-07	0.00155		0.00052	1.26e-07	9.95e-07	-0.00865	0.00012	2.72e-06	2.77e-06
induction by organism of defense response of other organism involved in symbiotic interaction	-0.00626		0.02902			0.00456	1.24e-07	0.00155		0.00052	1.26e-07	9.95e-07	-0.00865	0.00012	2.72e-06	2.77e-06
positive regulation by symbiont of host defense response	-0.00626		0.02902			0.00456	1.24e-07	0.00155		0.00052	1.26e-07	9.95e-07	-0.00865	0.00012	2.72e-06	2.77e-06
positive regulation by organism of defense response of other organism involved in symbiotic interaction	-0.00626		0.02902			0.00456	1.24e-07	0.00155		0.00052	1.26e-07	9.95e-07	-0.00865	0.00012	2.72e-06	2.77e-06
anion transmembrane transport				0.04292		0.00496		0.00791
generation of precursor metabolites and energy	2.86e-09	0.00023	0.00013	0.00085		0.00813	9.54e-08	0.00602	0.02591	9.58e-09	1.27e-08	1.74e-08	1.44e-08	2.96e-08	4.37e-08	3.37e-09
inorganic anion transport						0.00947
interaction with host	-0.09616		0.02572			0.01377	1.36e-06	0.00266			5.39e-06	7.1e-05		0.00411	3.47e-05	0.00024
phosphate ion transport				0.0065		0.01555	0.0506
carbohydrate transport						0.01709				0.02644
small molecule catabolic process	0.00701	0.07257				0.01833		0.02563	0.00015	1.27e-08			0.02813	9.88e-07		0.00059
organic acid catabolic process		0.01933				0.03326		0.02134	0.00061	6.41e-08		0.03057	0.02856	1.33e-06		0.00039
carboxylic acid catabolic process		0.01933				0.03326		0.02134	0.00061	6.41e-08		0.03057	0.02856	1.33e-06		0.00039
anion transport						0.03361
cellular carbohydrate metabolic process						0.06346	0.04175		0.02915	9.93e-06				0.05371
hexose catabolic process						0.07166				3.69e-06	0.00325	0.01241		6.51e-07	0.04031	0.02446
ribosome biogenesis	-2.84e-12	-1.82e-18		-0.00314		-3.2e-89		-2.33e-14	-6.42e-17	-1.82e-113	-2.45e-18	-1.16e-38		-9.3e-108	-3.13e-18	-6.26e-42
ribonucleoprotein complex biogenesis	-4.92e-14	-2.45e-20		-0.00037		-4.16e-83		-3.47e-14	-1.1e-14	-3.62e-101	-3.65e-17	-2.97e-35		-5.49e-99	-7.8e-17	-5.89e-38
gene expression	-6.48e-05	-1.27e-10	-1.75e-05	-0.0124		-3.16e-76	-0.00245	-1.93e-20	-1.59e-05	-1.18e-101	-2.74e-35	-9.09e-49		-1.73e-87	-1.05e-28	-1.07e-45
translation		-2.09e-08	-1.76e-11	-3.81e-08		-3.94e-73	-1.23e-09	-7.46e-42	-6.56e-15	-8.87e-74	-2.19e-71	-3.86e-77		-3.19e-65	-2.57e-57	-3.28e-64
rRNA processing	-1.11e-07	-9.21e-12				-2.13e-53		-5.18e-07	-7.82e-10	-8.19e-75	-2.92e-09	-7.74e-23		-7.35e-69	-8.97e-08	-3.01e-23
ncRNA metabolic process	-0.00218	-1.02e-09				-1.64e-50		-5.83e-07	-2.91e-05	-1.47e-73	-1.86e-05	-3.72e-16		-1.59e-60	-0.00033	-2.83e-15
rRNA metabolic process	-1.55e-07	-3.5e-12				-1.85e-50		-1.66e-06	-4.33e-09	-1.58e-72	-1.34e-08	-1.68e-21		-2.53e-66	-2.6e-07	-5.65e-22
cellular metabolic process		-0.00012				-6.76e-43		-2.79e-15	-3.11e-06	-4.81e-51	-5.21e-20	-9.36e-22		-1.14e-38	-1.96e-15	-1.66e-21
cellular component biogenesis	-8.32e-06	-2.08e-11				-2.26e-41		-1.54e-07	-0.00016	-1.64e-58	-3.48e-13	-3.95e-23		-9.44e-58	-1.14e-07	-1.99e-24
primary metabolic process	-0.00916	-7.84e-06	-0.07017			-1.03e-40		-2.4e-14	-1.2e-05	-4.16e-47	-1.04e-16	-3.77e-19		-1.75e-36	-3.51e-15	-2.05e-19
cellular biosynthetic process			-0.00039			-3.17e-39	-0.0002	-2.91e-18	-8.94e-11	-5.06e-36	-4.06e-32	-6.51e-32		-5.69e-28	-7.89e-26	-1.63e-28
organic substance biosynthetic process			-0.00052			-5.57e-39	-0.00026	-2.3e-18	-1.13e-10	-1.83e-33	-2.81e-31	-6.57e-31		-9.18e-27	-2.82e-25	-1.24e-27
ncRNA processing	-0.00043	-5.53e-09				-7.35e-39		-0.00021	-3.19e-05	-2.83e-64	-3.94e-05	-3.52e-15		-5.87e-54	-7.79e-05	-5.55e-16
biosynthetic process			-0.00087			-8.03e-39	-0.00043	-4.81e-18	-3.63e-10	-1.6e-33	-5.29e-32	-5.14e-31		-4.29e-26	-2.57e-24	-5.71e-28
metabolic process	0.05482	-0.00875				-2.21e-38		-3.69e-17	-1.62e-06	-5.87e-42	-4.57e-20	-1.56e-19		-7.13e-33	-2.91e-14	-2.06e-20
organic substance metabolic process	-0.07844	-8.93e-05				-5.48e-36		-9.62e-11	-4.33e-05	-1.91e-41	-1.01e-13	-6.05e-16		-9.56e-32	-7.94e-11	-6.2e-16
ribosomal small subunit biogenesis	-6.44e-07	-1.01e-07				-1.43e-35		-2.43e-07	-5.1e-07	-5.11e-45	-8.28e-08	-1.14e-15		-2.09e-42	-6.14e-08	-1.19e-16
cellular macromolecule metabolic process	-0.00157	-1.27e-07	-0.00066			-2.42e-35		-1.18e-09		-1.32e-51	-1.51e-16	-1.8e-20		-1.03e-41	-9.51e-14	-3.77e-19
ribosomal large subunit biogenesis	-2.38e-07	-6.06e-14		-0.00297		-6.25e-35		-4.28e-05	-9.2e-11	-1.13e-41	-3.8e-05	-5.87e-19		-3.5e-44	-0.00235	-3.18e-22
cellular macromolecule biosynthetic process		-0.0204	-3.03e-06	-0.0252		-9.3e-34	-0.00015	-1.06e-18	-0.00157	-1.49e-35	-1.11e-36	-2.1e-36		-2.06e-31	-3.38e-32	-7.41e-31
macromolecule biosynthetic process		-0.0085	-3.34e-06	-0.02759		-2.07e-33	-0.00016	-1.5e-18	-0.00091	-1.17e-35	-2.92e-37	-7.97e-37		-1.26e-31	-5.04e-32	-2.6e-31
macromolecule metabolic process	-0.00431	-2.43e-07	-0.00151			-3.91e-33		-1.63e-08		-9.18e-50	-7.06e-16	-1.24e-19		-3.54e-40	-1.28e-12	-1.35e-18
maturation of SSU-rRNA	-4.94e-07	-1.05e-07				-4.19e-30		-1.05e-06	-5.09e-06	-1.92e-37	-1.79e-07	-2.98e-13		-5.34e-36	-5.51e-07	-6.23e-14
maturation of SSU-rRNA from tricistronic rRNA transcript (SSU-rRNA, 5.8S rRNA, LSU-rRNA)	-2.63e-07	-2.06e-08				-9.22e-30		-1.64e-06	-3.01e-05	-4.17e-37	-1.46e-06	-8.98e-13		-9.31e-35	-1.35e-05	-2.56e-13
RNA metabolic process	-4.52e-05	-5.66e-06				-2.27e-29				-1.04e-44		-2.73e-05		-4.35e-39		-4.94e-05
cellular process	0.00036	-0.01374				-5.8e-29	-0.04368	-1.37e-12	-0.00102	-1.11e-33	-5.27e-12	-1.27e-12		-1.11e-23	-2.28e-10	-3.47e-11
RNA processing	-0.00755	-1.45e-06				-1.16e-27		-0.03756	-0.06591	-1.2e-44	-0.07743	-2.32e-08		-1.55e-38	-0.0464	-1.98e-09
cellular protein metabolic process		-0.00129	-1.41e-06	-0.00051		-1.22e-23	-0.0002	-8.96e-20	-0.0027	-4.39e-25	-1.02e-33	-2.37e-29		-6.18e-19	-1.69e-28	-6.36e-24
cellular aromatic compound metabolic process	-0.00115	-8.56e-05				-1.5e-23		-0.0369	-0.05694	-9.83e-34		-0.00055		-2e-28		-0.00152
organic cyclic compound metabolic process	-0.01382	-0.00039				-9.91e-23		-0.08073		-5.23e-32		-0.00357		-7.04e-26		-0.00406
heterocycle metabolic process	-0.0019	-0.00011				-4.85e-22		-0.09557		-8.53e-34		-0.00304		-2.96e-27		-0.00236
nitrogen compound metabolic process		-0.00163				-1.07e-21		-0.04976	-0.00063	-4.53e-30		-0.00332		-1.06e-24		-0.00094
protein metabolic process		-0.00428	-3.56e-06	-0.00147		-5.79e-21	-0.00042	-2.49e-18	-0.00902	-1.45e-22	-1.6e-31	-1.61e-27		-7.25e-17	-5.25e-27	-1.81e-22
nucleobase-containing compound metabolic process	-0.00021	-1.47e-05				-1.69e-20				-1.61e-32		-0.00927		-2.13e-27		-0.01138
cellular nitrogen compound metabolic process	-0.01382	-0.00039				-4.33e-20				-7.1e-29		-0.01111		-1.68e-24		-0.00743
cellular component organization or biogenesis	-0.00076	-0.0002				-1.92e-19				-1.14e-28	-0.00218	-5.58e-08		-3.21e-25		-8.73e-08
nuclear export	-0.01293	-0.00047				-2.32e-19		-0.0107		-4.5e-19	-6.47e-05	-1.87e-07		-4.97e-20	-0.0002	-6.08e-08
nucleic acid metabolic process	-0.0001	-6.58e-05				-1.62e-18				-3.77e-31		-0.01111		-9.71e-28		-0.01056
ribosome assembly						-2.05e-18		-2.8e-05	-7.28e-06	-3.63e-21	-4.16e-08	-5.72e-11		-2.97e-24	-1.51e-09	-3.49e-12
ribonucleoprotein complex subunit organization		-0.04137				-6.52e-18		-6.58e-05	-0.0009	-4.31e-17	-3.54e-05	-2.45e-08		-7.38e-21	-1.51e-05	-4.08e-09
ribonucleoprotein complex assembly		-0.02639				-2.49e-17		-0.00017	-0.00164	-7.71e-17	-7.5e-05	-3.48e-08		-2.82e-21	-7.32e-06	-6.6e-09
maturation of 5.8S rRNA	-9.54e-05	-1.4e-06				-1.55e-16				-5.58e-27		-0.00365		-5.71e-22		-9.6e-05
maturation of 5.8S rRNA from tricistronic rRNA transcript (SSU-rRNA, 5.8S rRNA, LSU-rRNA)	-9.54e-05	-1.4e-06				-1.55e-16				-5.58e-27		-0.00365		-5.71e-22		-9.6e-05
nucleocytoplasmic transport	-0.00186	-0.00045				-4.21e-16		-0.09534		-1.79e-16	-0.00283	-8.5e-05		-3.75e-17	-0.0093	-2.15e-05
nuclear transport	-0.0021	-0.00048				-5.83e-16				-2.66e-16	-0.00311	-9.74e-05		-5.31e-17	-0.00995	-2.46e-05
maturation of LSU-rRNA	-0.09487	-0.00068				-2.33e-13			-0.00102	-2.53e-16		-6.29e-05		-9.23e-17		-1.2e-05
RNA phosphodiester bond hydrolysis, endonucleolytic	-0.0001	-1.39e-06				-2.64e-13				-3.65e-16		-0.06743		-3.98e-16		-0.00275
cellular amino acid metabolic process	1.07e-06					-4.44e-13		-0.00124	-2.33e-09	-2.56e-07			-3.92e-05	-8.58e-05
ribosome localization		-0.03506				-4.66e-13				-1.5e-11		-0.0057		-3.19e-11		-0.00994
establishment of ribosome localization		-0.03506				-4.66e-13				-1.5e-11		-0.0057		-3.19e-11		-0.00994
endonucleolytic cleavage involved in rRNA processing	-0.00033	-1.28e-05				-4.66e-13				-2.98e-16				-5.42e-16		-0.00994
endonucleolytic cleavage of tricistronic rRNA transcript (SSU-rRNA, 5.8S rRNA, LSU-rRNA)	-0.00033	-1.28e-05				-4.66e-13				-2.98e-16				-5.42e-16		-0.00994
ribosomal subunit export from nucleus		-0.03506				-4.66e-13				-1.5e-11		-0.0057		-3.19e-11		-0.00994
ribonucleoprotein complex localization		-0.03506				-4.66e-13				-1.5e-11		-0.0057		-3.19e-11		-0.00994
ribonucleoprotein complex export from nucleus		-0.03506				-4.66e-13				-1.5e-11		-0.0057		-3.19e-11		-0.00994
rRNA-containing ribonucleoprotein complex export from nucleus		-0.03506				-4.66e-13				-1.5e-11		-0.0057		-3.19e-11		-0.00994
tRNA aminoacylation for protein translation						-1.27e-12		-0.02729		-3.14e-08				-1.54e-05
maturation of LSU-rRNA from tricistronic rRNA transcript (SSU-rRNA, 5.8S rRNA, LSU-rRNA)		-0.00028				-2.66e-12			-0.02773	-8.18e-16		-0.00147		-6.98e-16		-0.00037
endonucleolytic cleavage in ITS1 to separate SSU-rRNA from 5.8S rRNA and LSU-rRNA from tricistronic rRNA transcript (SSU-rRNA, 5.8S rRNA, LSU-rRNA)	-9.17e-05	-5.11e-06				-5.95e-12				-1.41e-15				-5.47e-15		-0.02866
RNA phosphodiester bond hydrolysis	-0.00437	-6.98e-06				-7.02e-12				-4e-21		-0.00635		-3.99e-18		-0.00018
cleavage involved in rRNA processing	-0.01027	-4.69e-05				-9.66e-12				-1.67e-21		-0.01571		-3.6e-18		-0.00052
amino acid activation						-1.22e-11		-0.04614		-2.29e-07				-5.91e-05
tRNA aminoacylation						-1.22e-11		-0.04614		-2.29e-07				-5.91e-05
ribosomal large subunit assembly						-1.85e-10		-0.05684	-0.01626	-2.55e-11	-0.00312	-5.19e-06		-1.47e-12	-0.00034	-9.57e-07
organelle assembly						-1.71e-09		-0.00241	-0.02895	-1.77e-10	-0.00243	-4.58e-05		-1.11e-11	-3.22e-05	-1.97e-05
translational initiation						-2.24e-09		-0.00017		-9.63e-11		-9e-05		-8.01e-09
rRNA transport						-8.23e-09	-0.00315	-3.72e-06	-0.06933	-5.27e-07	-1.04e-10	-5.31e-09		-1.1e-06	-1.19e-13	-1.18e-09
rRNA export from nucleus						-8.23e-09	-0.00315	-3.72e-06	-0.06933	-5.27e-07	-1.04e-10	-5.31e-09		-1.1e-06	-1.19e-13	-1.18e-09
ncRNA 5'-end processing	-0.00571	-0.00035				-3.73e-07				-3.4e-11				-4.48e-10
rRNA 5'-end processing	-0.00571	-0.00035				-3.73e-07				-3.4e-11				-4.48e-10
RNA 5'-end processing	-0.00779	-0.00044				-6.72e-07				-9.13e-11				-9.74e-10
regulation of translation						-7.11e-07		-0.00194		-3.26e-10	-0.00012	-8.33e-05		-5.23e-07		-6.42e-05
purine nucleobase biosynthetic process		-0.04369				-7.5e-07				-1.8e-06				-0.00073
cellular macromolecular complex assembly						-1.13e-06		-0.00537		-6.29e-14	-2.94e-06	-9.9e-08		-3.15e-14	-0.01286	-7.38e-07
endonucleolytic cleavage to generate mature 5'-end of SSU-rRNA from (SSU-rRNA, 5.8S rRNA, LSU-rRNA)	-0.03305	-0.00498				-2.42e-06				-2.11e-10				-3.22e-09
cellular amino acid biosynthetic process	2.12e-10	0.00748		0.00486		-4.09e-06			-2.02e-08	-0.00675			0.05611	-0.08319
RNA export from nucleus						-7.48e-06		-0.01655		-9.38e-07	-0.00018	-0.00365		-1e-06	-5.73e-05	-0.00057
endonucleolytic cleavage in 5'-ETS of tricistronic rRNA transcript (SSU-rRNA, 5.8S rRNA, LSU-rRNA)		-0.05132				-8.74e-06				-4.82e-10				-1.06e-08
RNA localization						-1.13e-05				-7.88e-08	-0.00353	-0.00424		-9.47e-08	-0.00065	-0.00273
nucleic acid phosphodiester bond hydrolysis		-0.00256				-1.3e-05				-1.27e-10				-2.24e-09
establishment of organelle localization						-1.57e-05				-0.00011				-0.00027
NADH dehydrogenase complex assembly						-2.14e-05		-3.72e-06		-2.32e-05	-2.72e-05	-3.35e-07		-0.00101		-0.00387
mitochondrial respiratory chain complex I assembly						-2.14e-05		-3.72e-06		-2.32e-05	-2.72e-05	-3.35e-07		-0.00101		-0.00387
mitochondrial respiratory chain complex I biogenesis						-2.14e-05		-3.72e-06		-2.32e-05	-2.72e-05	-3.35e-07		-0.00101		-0.00387
RNA transport						-2.26e-05		-0.0262		-3.91e-06	-0.00035	-0.00715		-3.45e-06	-9.91e-05	-0.00115
establishment of RNA localization						-2.26e-05		-0.0262		-3.91e-06	-0.00035	-0.00715		-3.45e-06	-9.91e-05	-0.00115
posttranscriptional regulation of gene expression						-2.9e-05		-0.0071		-9.26e-11	-0.00114	-0.00038		-2.97e-07		-0.00102
nucleic acid transport						-2.94e-05		-0.02925		-5.48e-06	-0.00042	-0.00839		-4.62e-06	-0.00011	-0.00136
macromolecular complex assembly						-0.00011		-0.07761		-5.04e-10	-0.00019	-2.39e-05		-1.6e-10		-9.42e-05
purine nucleobase metabolic process						-0.00012				-0.0006				-0.02694
'de novo' IMP biosynthetic process						-0.00014				-3.44e-05				-0.00947
adenine metabolic process						-0.0002				-0.00017
regulation of translational elongation						-0.00023		-0.00013	-0.05678	-0.00073	-4.48e-05	-0.00095		-2.99e-05	-0.00025	-0.00481
alpha-amino acid biosynthetic process	7.69e-11	0.00069		0.00053		-0.00023			0.02325	-0.02132			0.02112
nucleobase biosynthetic process						-0.00041				-0.00023				-0.06412
regulation of translational fidelity						-0.00057		-0.00517	-0.06933	-0.01119	-2.72e-05	-0.00043		-0.00101	-0.00064	-0.00387
adenine biosynthetic process						-0.00061				-0.00027
protein folding						-0.0007		-0.06033		-4.87e-05				-0.00884
ribosomal large subunit export from nucleus		-0.001				-0.0007				-0.03002				-0.01276
organelle localization						-0.00073				-0.01003				-0.00929
pigment biosynthetic process						-0.00086			-0.05705	-0.00025				-0.01301
organic acid biosynthetic process	7.78e-10	0.00585		0.01322		-0.0009			0.01856	-0.08446			-1.23e-05
carboxylic acid biosynthetic process	7.78e-10	0.00585		0.01322		-0.0009			0.01856	-0.08446			-1.23e-05
nucleobase-containing compound transport						-0.00133				-0.00102	-0.01029			-0.00035	-0.00162	-0.03702
ribosomal small subunit assembly						-0.00139				-9.03e-05	-5.72e-05	-0.00089		-4.42e-06	-2.59e-05	-0.00031
cytoplasmic translational initiation						-0.00164		-0.00944		-0.01713				-0.00255
pigment metabolic process						-0.00186			-0.08822	-0.00068				-0.02534
IMP metabolic process						-0.00191				-3.48e-05				-0.00316
mitochondrial electron transport, ubiquinol to cytochrome c	0.00317					-0.00191		-3.86e-05			-0.00021	-0.00235		-0.0612	-0.00926	-0.00095
IMP biosynthetic process						-0.00191				-3.48e-05				-0.00316
cytoplasmic transport						-0.00389				-0.01578				-0.03914
alpha-amino acid metabolic process	4.25e-10	0.00168		0.00636		-0.00483			0.00697	0.00046			0.0186	0.07519
small molecule biosynthetic process	7.07e-11	0.08324				-0.00571			7.93e-06	0.01203	0.00528	0.00032	0.01183	0.00872		0.00789
cellular respiration	9.82e-12	0.00218	0.039	0.01699		-0.00887		-8.77e-05	0.00849		-8.52e-05	-0.00314	7.28e-11		-0.00388	-0.00205
cellular component assembly						-0.01131				-1.22e-06	-0.00069	-0.00028		-7.58e-08		-0.00044
tRNA metabolic process						-0.01147				-7.16e-08				-0.04265
nucleobase metabolic process						-0.01433				-0.01777
rRNA modification						-0.01492				-5.21e-05
cytoplasmic translation			-0.00109			-0.01572		-0.00053			-3.03e-05	-0.00064		-0.02487	-2.6e-07	-0.00198
aerobic respiration	4.44e-10	0.01155				-0.01908		-0.00109			-0.00284	-0.03065	4.66e-07			-0.03219
macromolecular complex subunit organization						-0.03986				-4.69e-06				-4.2e-06
translational frameshifting						-0.04063		-0.04228			-0.00091	-0.00512		-0.05506
ribosomal small subunit export from nucleus						-0.04137				-0.05509				-0.06669
positive regulation of translation						-0.05347
snRNA pseudouridine synthesis						-0.05874				-0.01713				-0.08452
snRNA modification						-0.05874				-0.01713				-0.08452
transition metal ion transport		0.01783	0.00148	0.00422			1.37e-08	0.00016	0.00173		0.00089	0.00506	0.00044	0.04452	4.22e-05	0.01193
multi-organism process			0.01199				7.17e-07	0.05977			0.00262	0.09756			0.00029	0.00205
metal ion transport			0.05665				4.88e-06	0.00173			0.01574	0.09505	0.08968		0.0104
symbiosis, encompassing mutualism through parasitism							8.57e-05	0.01185			0.0001	0.00195		0.00213	0.00033	0.00171
interspecies interaction between organisms							9.95e-05	0.01435			0.00012	0.00238		0.00275	0.00041	0.00211
single-species submerged biofilm formation			0.04084				0.00091	0.05314							0.05728
single-species biofilm formation			0.04563				0.00103	0.06313							0.06601
biofilm formation			0.01257				0.00205	0.04176
regulation of biological quality				0.08264			0.00265				0.02135				0.02761
single-species biofilm formation on inanimate substrate							0.00432	0.08709
intraspecies interaction between organisms							0.00432	0.08709
organic substance catabolic process							0.0059			2.61e-05	0.00011	0.00019		0.00018	0.00107	0.00019
catabolic process							0.02532			3.6e-05	1.95e-05	6.54e-05		0.00013	0.0005	9.22e-05
iron chelate transport							0.0255
siderophore transport							0.0255
cofactor catabolic process							0.0255
cation homeostasis				0.09158			0.0396
biological adhesion							0.04695
cellular ion homeostasis							0.04878
positive regulation of response to stimulus							0.05397				0.07856
response to stimulus	-0.04708						0.0631
ion homeostasis							0.06893
regulation of response to stress	-3.13e-05						0.06893
cell adhesion							0.0716
cellular chemical homeostasis							0.07578
multi-organism cellular process							0.08033
carbohydrate biosynthetic process							0.09045
glutamate metabolic process		0.01816						0.01719		0.0203
cellular response to reactive oxygen species								0.03818
response to reactive oxygen species								0.08693
iron assimilation by reduction and transport								0.09134
hydrogen peroxide catabolic process	0.06507	0.00931		0.00415				0.09134	0.08788		0.02563	0.05246	0.05192		0.02138	0.07735
energy derivation by oxidation of organic compounds	1.24e-09	0.00249	0.0029	0.01269				-0.00138	0.00494	0.02671	-0.00185	-0.06247	8.26e-10	0.0386	-0.02692	0.06059
mitochondrial respiratory chain complex assembly								-0.00737		-0.00026	-0.05726	-0.02929
electron transport chain	0.00402							-0.01866			-0.00151	-0.03718	0.03035			-0.08284
ATP synthesis coupled electron transport	0.01353							-0.06947					0.01041
mitochondrial ATP synthesis coupled electron transport	0.01353							-0.06947					0.01041
oxidative phosphorylation	0.01353							-0.06947					0.01041
organophosphate metabolic process									0.01047				0.00014
nucleobase-containing small molecule metabolic process	0.01874								0.039				0.00024
mitochondrial electron transport, cytochrome c to oxygen													0.00444
respiratory electron transport chain	0.02127										-0.0625		0.01637
organic hydroxy compound metabolic process	0.02518								7.16e-06	0.00014	0.04648	0.08804	0.01857	0.00302
carbohydrate derivative metabolic process													0.02508
phosphorus metabolic process													0.03979
glyoxylate cycle									0.08788	0.00898			0.05192			0.07735
isocitrate metabolic process	0.06507								0.08788				0.05192
one-carbon metabolic process									-0.06933				-0.00762
regulation of apoptotic process													-0.0121
regulation of programmed cell death													-0.0121
alpha-amino acid catabolic process										0.0467			-0.01568
serine family amino acid metabolic process									-0.0004	-0.02685			-0.01568
regulation of cell death													-0.02696
glucose catabolic process									0.04017	0.00021	0.0059	0.00081		5.87e-05	0.0045	0.00164
fatty acid metabolic process									0.00446					0.00129		0.00308
NADPH regeneration										0.01067	0.04396	0.00457		0.00399		0.00829
cellular aldehyde metabolic process	0.0475									0.00082				0.00404		0.06839
NADP metabolic process										0.03587	0.09179	0.01214		0.01362		0.02186
cellular response to oxidative stress	0.03294	7.02e-05		0.01662						0.00352	0.05849	0.00578		0.01685	0.00125	0.00473
glycolytic fermentation										0.04286	0.06297			0.02131	0.05256
ethanol metabolic process										0.04286				0.02131
cellular amino acid catabolic process										0.00296				0.02633
oxidoreduction coenzyme metabolic process										0.03035				0.03348
alcohol metabolic process									4.59e-05	0.00091	0.03128	0.04562		0.0344
pentose-phosphate shunt												0.07169		0.04467
primary alcohol metabolic process														0.06143
amino acid catabolic process to alcohol via Ehrlich pathway														0.06143
amino acid catabolic process via Ehrlich pathway														0.06143
nicotinamide nucleotide metabolic process										0.00677				0.06944
pyridine-containing compound metabolic process										0.01033				0.07194
pyridine nucleotide metabolic process										0.00886				0.08574
hexose catabolic process to ethanol														0.08995
glucose catabolic process to ethanol														0.08995
nucleosome assembly										-0.0187	-0.00012	-0.00356		-0.00601		-0.00102
formation of translation preinitiation complex														-0.00947
assembly of large subunit precursor of preribosome										-0.06192				-0.00947
snRNA metabolic process										-0.00046				-0.09493
response to external stimulus											0.08364				0.03963
hydrogen peroxide metabolic process		0.02298		0.01028							0.06297				0.05256
chromatin assembly											-0.01389					-0.09449
glutamate biosynthetic process	0.03106			0.05582
glycerol metabolic process	0.05462
imidazole-containing compound metabolic process	0.08891
histidine metabolic process	0.08891
regulation of filamentous growth of a population of unicellular organisms in response to chemical stimulus	-0.00395
positive regulation of filamentous growth of a population of unicellular organisms in response to chemical stimulus	-0.00716
cellular response to stimulus	-0.0819
response to chemical		0.06264
negative regulation of sequence-specific DNA binding transcription factor activity		0.07836		0.03525
dicarboxylic acid metabolic process		0.08277
cellular response to chemical stimulus		0.0855
response to abiotic stimulus			0.04475
regulation of sequence-specific DNA binding transcription factor activity				0.08288
phytosteroid biosynthetic process									4.08e-05			0.00292
cellular alcohol biosynthetic process									4.08e-05			0.00292
ergosterol biosynthetic process									4.08e-05			0.00292
phytosteroid metabolic process									8.83e-05			0.00513
ergosterol metabolic process									8.83e-05			0.00513
sterol biosynthetic process									0.00012			0.00667
steroid biosynthetic process									0.00012			0.00667
steroid metabolic process									0.00021			0.00625
cellular alcohol metabolic process									0.00024			0.01091
alcohol biosynthetic process									0.0016		0.02565	0.02053
sterol metabolic process									0.00173			0.04625
organic hydroxy compound biosynthetic process									0.00179		0.01574	0.01646
lipid metabolic process									0.00232
protein insertion into membrane raft									0.02254			0.01341
long-chain fatty acid metabolic process									-0.08375
coenzyme metabolic process										0.02671
thioester metabolic process										0.03122
acyl-CoA metabolic process										0.03122
cofactor metabolic process										0.03247
glyoxylate metabolic process										0.04286
mitochondrion organization										-3.86e-08		-0.07887
RNA modification										-8.68e-05
regulation of translational initiation										-0.00012
RNA methylation										-0.00176
mitochondrial respiratory chain complex III biogenesis										-0.0022
macromolecule methylation										-0.0064
methylation										-0.00821
respiratory chain complex III assembly										-0.01713
mitochondrial respiratory chain complex III assembly										-0.01713
protein targeting to mitochondrion										-0.01804
hydrogen sulfide metabolic process										-0.02398
hydrogen sulfide biosynthetic process										-0.02398
protein localization to mitochondrion										-0.02541
establishment of protein localization to mitochondrion										-0.02541
rRNA 3'-end processing										-0.02757
regulation of cellular protein metabolic process										-0.0309
regulation of protein metabolic process										-0.03576
organelle organization										-0.03819
protein refolding										-0.06668
tRNA transcription from RNA polymerase III promoter										-0.07251
exonucleolytic trimming involved in rRNA processing										-0.07251
RNA phosphodiester bond hydrolysis, exonucleolytic										-0.07251
tRNA transcription										-0.07251
ncRNA 3'-end processing										-0.09265
'de novo' protein folding											-0.00363	-0.0278
'de novo' cotranslational protein folding											-0.02588	-0.09986
